# Supplementary material for: PhenoRank: reducing study bias in gene prioritization through simulation
Source: Bioinformatics. 2018 Jan 17;34(12):2087–95. doi: 10.1093/bioinformatics/bty028 (PMC5949213; doi:10.1093/bioinformatics/bty028)
Supplement: Supplementary Data [file bty028_supp.zip]

Archive with 3 entries (2 files):
- bty028-suppl_data/
- bty028-suppl_data/Supplementary Figures.pptx
- bty028-suppl_data/Supplementary Tables.xlsx
