# Supplementary material for: PhenoRank: reducing study bias in gene prioritization through simulation
Source: Bioinformatics. 2018 Jan 17;34(12):2087–95. doi: 10.1093/bioinformatics/bty028 (PMC5949213; doi:10.1093/bioinformatics/bty028)
Supplement: Supplementary Data [file bty028_supp.zip › bty028-suppl_data/Supplementary Tables.xlsx]

## Sheet: Supp. Table 1
Supplementary Table 1: Numbers of unique PPIs in the interaction databases and the combined data set used in PhenoRank
Resource	Number of interactionsa,b	Number of genes spanned
BioGRID	149776	15096
HI-II-14	13362	4280
HPRD	36822	9594
IntAct	78121	12072
Combined	210914	16184
a All interactions are considered at the gene level.
b Looping interactions have been removed.

## Sheet: Supp. Table 2
Supplementary Table 2: Numbers of disease-gene associations from ClinVar, OMIM and UniProtKB and in the combined data set used in PhenoRank
Resource	Number of disease-gene associations	Number of diseases spanned a	Number of genes spanned
ClinVar	399	333	300
OMIM	5397	4695	3585
UniProtKB	3503	2461	3249
Combined	5685	4729	3713
a Diseases from OMIM

## Sheet: Supp. Table 3
Supplementary Table 3: Numbers of disease to phenotype term mappings from HPO and Hoehndorf et al. and in the combined data set used in PhenoRank
Resource	Number of mappings	Number of phenotype terms spanned a	Number of diseases spanned b
HPO	98482	6875	6947
Hoehndorf et al.	64943	6929	3066
Combined	128695	8313	7042
a Phenotype terms from HPO and MP
b Diseases from OMIM

## Sheet: Supp. Table 4
Supplementary Table 4: Method performance in leave-one-out cross-validation using different parameters
PhenoRank performance using different restart probabilities (r)
r	AUC
0.1	0.827766
0.3	0.822049
0.5	0.822436
0.7	0.8185
0.9	0.818978
Results generated using 20 RWR algorithm iterations.
PRINCE performance using different values of α and c
α	c	AUC
0.1	-13	0.719885
0.5	-13	0.780901
0.9	-13	0.768607
0.1	-15	0.732382
0.5	-15	0.781302
0.9	-15	0.768111
0.1	-20	0.742893
0.5	-20	0.776872
0.9	-20	0.764387
Results generated using 20 RWR algorithm iterations.

## Sheet: Supp. Table 5
Supplementary Table 5: Disease classes mapped to OMIM terms
OMIM term	OMIM term name	Mapped DO ID	Mapped DO ID name	Disease class DO ID	Disease class name
OMIM:100070	AORTIC ANEURYSM, FAMILIAL ABDOMINAL, 1; AAA1	NA	NA	NA	NA
OMIM:100100	PRUNE BELLY SYNDROME; PBS	NA	NA	NA	NA
OMIM:100300	ADAMS-OLIVER SYNDROME 1; AOS1	DOID:0060227	Adams-Oliver Syndrome	NA	NA
OMIM:100800	ACHONDROPLASIA; ACH	DOID:4480	Achondroplasia	DOID:17	Musculoskeletal System Disease
OMIM:101000	NEUROFIBROMATOSIS, TYPE II; NF2	DOID:8712	Neurofibromatosis	DOID:0050177	Monogenic Disease
OMIM:101200	APERT SYNDROME	DOID:12960	Acrocephalosyndactylia	DOID:17	Musculoskeletal System Disease
OMIM:101400	SAETHRE-CHOTZEN SYNDROME; SCS	DOID:14768	Saethre-Chotzen Syndrome	DOID:17	Musculoskeletal System Disease
OMIM:101600	PFEIFFER SYNDROME	DOID:14705	Pfeiffer Syndrome	DOID:17	Musculoskeletal System Disease
OMIM:101800	ACRODYSOSTOSIS 1 WITH OR WITHOUT HORMONE RESISTANCE; ACRDYS1	DOID:14669	Acrodysostosis	DOID:17	Musculoskeletal System Disease
OMIM:101900	ACROKERATOSIS VERRUCIFORMIS; AKV	DOID:0050606	Acrokeratosis Verruciformis	DOID:16	Integumentary System Disease
OMIM:102200	PITUITARY ADENOMA, GROWTH HORMONE-SECRETING, 1; PAGH1	DOID:6255	Growth Hormone Secreting Pituitary Adenoma	DOID:0060072	Benign Neoplasm
OMIM:102370	ACROMICRIC DYSPLASIA; ACMICD	DOID:0080001	Bone Disease	DOID:17	Musculoskeletal System Disease
OMIM:102500	HAJDU-CHENEY SYNDROME; HJCYS	DOID:2736	Hajdu-Cheney Syndrome	DOID:0050177	Monogenic Disease
OMIM:102530	SPERMATOGENIC FAILURE 6; SPGF6	DOID:14227	Azoospermia	DOID:15	Reproductive System Disease
OMIM:102700	SEVERE COMBINED IMMUNODEFICIENCY, AUTOSOMAL RECESSIVE, T CELL-NEGATIVE, B CELL-NEGATIVE, NK CELL-NEGATIVE, DUE TO ADENOSINE DEAMINASE DEFICIENCY	DOID:5810	Adenosine Deaminase Deficiency	DOID:2914	Immune System Disease
OMIM:102900	ADENOSINE TRIPHOSPHATE, ELEVATED, OF ERYTHROCYTES	DOID:74	Hematopoietic System Disease	DOID:2914	Immune System Disease
OMIM:103050	ADENYLOSUCCINASE DEFICIENCY	DOID:655	Inherited Metabolic Disorder	NA	NA
OMIM:103285	ADULT SYNDROME	DOID:0050601	ADULT Syndrome	DOID:0050177	Monogenic Disease
OMIM:103470	ALBINISM, OCULAR, WITH SENSORINEURAL DEAFNESS	NA	NA	NA	NA
OMIM:103500	TIETZ SYNDROME	DOID:9252	Amino Acid Metabolic Disorder	DOID:655	Inherited Metabolic Disorder
OMIM:103580	PSEUDOHYPOPARATHYROIDISM, TYPE IA; PHP1A	DOID:0080053	Albright's Hereditary Osteodystrophy	DOID:655	Inherited Metabolic Disorder
OMIM:103780	ALCOHOL DEPENDENCE	DOID:0050741	Alcohol Dependence	DOID:303	Substance-Related Disorder
OMIM:103900	HYPERALDOSTERONISM, FAMILIAL, TYPE I; HALD1	DOID:14080	Glucocorticoid-Remediable Aldosteronism	DOID:28	Endocrine System Disease
OMIM:104100	PALMOPLANTAR KERATODERMA AND CONGENITAL ALOPECIA 1; PPKCA1	NA	NA	NA	NA
OMIM:104200	ALPORT SYNDROME, AUTOSOMAL DOMINANT	DOID:10983	Alport Syndrome	DOID:0050177	Monogenic Disease
OMIM:104290	ALTERNATING HEMIPLEGIA OF CHILDHOOD 1; AHC1	DOID:0050635	Alternating Hemiplegia of Childhood	DOID:863	Nervous System Disease
OMIM:104300	ALZHEIMER DISEASE; AD	DOID:10652	Alzheimer's Disease	DOID:863	Nervous System Disease
OMIM:104310	ALZHEIMER DISEASE 2	DOID:10652	Alzheimer's Disease	DOID:863	Nervous System Disease
OMIM:104500	AMELOGENESIS IMPERFECTA, TYPE IB; AI1B	DOID:2187	Amelogenesis Imperfecta	DOID:77	Gastrointestinal System Disease
OMIM:104510	AMELOGENESIS IMPERFECTA, TYPE IV; AI4	DOID:2187	Amelogenesis Imperfecta	DOID:77	Gastrointestinal System Disease
OMIM:104530	AMELOGENESIS IMPERFECTA, TYPE IA; AI1A	DOID:2187	Amelogenesis Imperfecta	DOID:77	Gastrointestinal System Disease
OMIM:105120	AMYLOIDOSIS, FINNISH TYPE	DOID:0050637	Finnish Type Amyloidosis	DOID:0060158	Acquired Metabolic Disease
OMIM:105150	CEREBRAL AMYLOID ANGIOPATHY, CST3-RELATED	DOID:9246	Cerebral Amyloid Angiopathy	DOID:0060158	Acquired Metabolic Disease
OMIM:105200	AMYLOIDOSIS, FAMILIAL VISCERAL	DOID:0050636	Familial Visceral Amyloidosis	DOID:0060158	Acquired Metabolic Disease
OMIM:105210	AMYLOIDOSIS, HEREDITARY, TRANSTHYRETIN-RELATED	DOID:0050638	Transthyretin Amyloidosis	DOID:0060158	Acquired Metabolic Disease
OMIM:105250	AMYLOIDOSIS, PRIMARY LOCALIZED CUTANEOUS, 1; PLCA1	DOID:0050639	Primary Cutaneous Amyloidosis	DOID:0060158	Acquired Metabolic Disease
OMIM:105400	AMYOTROPHIC LATERAL SCLEROSIS 1; ALS1	DOID:0060193	Amyotrophic Lateral Sclerosis Type 1	DOID:863	Nervous System Disease
OMIM:105500	AMYOTROPHIC LATERAL SCLEROSIS-PARKINSONISM/DEMENTIA COMPLEX 1	DOID:332	Amyotrophic Lateral Sclerosis	DOID:863	Nervous System Disease
OMIM:105550	FRONTOTEMPORAL DEMENTIA AND/OR AMYOTROPHIC LATERAL SCLEROSIS 1; FTDALS1	DOID:332	Amyotrophic Lateral Sclerosis	DOID:863	Nervous System Disease
OMIM:105650	DIAMOND-BLACKFAN ANEMIA 1; DBA1	DOID:1339	Diamond-Blackfan Anemia	DOID:2914	Immune System Disease
OMIM:105830	ANGELMAN SYNDROME; AS	DOID:1932	Angelman Syndrome	DOID:0080014	Chromosomal Disease
OMIM:106100	ANGIOEDEMA, HEREDITARY, TYPE I; HAE1	DOID:14735	Hereditary Angioedema	DOID:16	Integumentary System Disease
OMIM:106190	ANHIDROSIS, ISOLATED, WITH NORMAL SWEAT GLANDS; ANHD	NA	NA	NA	NA
OMIM:106210	ANIRIDIA 1; AN1	DOID:12271	Aniridia	DOID:863	Nervous System Disease
OMIM:106260	ANKYLOBLEPHARON-ECTODERMAL DEFECTS-CLEFT LIP/PALATE	DOID:9296	Cleft Lip	DOID:0050567	Orofacial Cleft
OMIM:106300	SPONDYLOARTHROPATHY, SUSCEPTIBILITY TO, 1; SPDA1	DOID:1123	Spondyloarthropathy	DOID:17	Musculoskeletal System Disease
OMIM:106600	TOOTH AGENESIS, SELECTIVE, 1; STHAG1	DOID:0050591	Tooth Agenesis	DOID:77	Gastrointestinal System Disease
OMIM:106700	TOTAL ANOMALOUS PULMONARY VENOUS RETURN 1; TAPVR1	NA	NA	NA	NA
OMIM:107250	ANTERIOR SEGMENT MESENCHYMAL DYSGENESIS; ASMD	DOID:5614	Eye Disease	DOID:863	Nervous System Disease
OMIM:107480	TOWNES-BROCKS SYNDROME; TBS	DOID:0050887	Townes-Brocks Syndrome	DOID:0050177	Monogenic Disease
OMIM:107600	APLASIA CUTIS CONGENITA, NONSYNDROMIC; ACC	DOID:14693	Clouston Syndrome	DOID:0050177	Monogenic Disease
OMIM:107741	APOLIPOPROTEIN E; APOE	NA	NA	NA	NA
OMIM:107970	ARRHYTHMOGENIC RIGHT VENTRICULAR DYSPLASIA, FAMILIAL, 1; ARVD1	DOID:0050431	Arrhythmogenic Right Ventricular Cardiomyopathy	DOID:1287	Cardiovascular System Disease
OMIM:108010	ARTERIOVENOUS MALFORMATIONS OF THE BRAIN	DOID:6713	Cerebrovascular Disease	DOID:1287	Cardiovascular System Disease
OMIM:108120	ARTHROGRYPOSIS, DISTAL, TYPE 1A; DA1A	DOID:0050646	Distal Arthrogryposis	DOID:17	Musculoskeletal System Disease
OMIM:108145	ARTHROGRYPOSIS, DISTAL, TYPE 5; DA5	DOID:0050646	Distal Arthrogryposis	DOID:17	Musculoskeletal System Disease
OMIM:108300	STICKLER SYNDROME, TYPE I; STL1	DOID:0080046	Stickler Syndrome	DOID:0050177	Monogenic Disease
OMIM:108500	EPISODIC ATAXIA, TYPE 2; EA2	DOID:963	Episodic Ataxia	DOID:863	Nervous System Disease
OMIM:108600	SPASTIC ATAXIA 1, AUTOSOMAL DOMINANT; SPAX1	DOID:2476	Hereditary Spastic Paraplegia	DOID:863	Nervous System Disease
OMIM:108720	ATELOSTEOGENESIS, TYPE I; AO1	DOID:0050648	Atelosteogenesis	DOID:17	Musculoskeletal System Disease
OMIM:108721	ATELOSTEOGENESIS, TYPE III; AO3	DOID:0050648	Atelosteogenesis	DOID:17	Musculoskeletal System Disease
OMIM:108770	ATRIAL STANDSTILL 1; ATRST1	DOID:0050700	Cardiomyopathy	DOID:1287	Cardiovascular System Disease
OMIM:108900	ATRIAL SEPTAL DEFECT 7 WITH OR WITHOUT ATRIOVENTRICULAR CONDUCTION DEFECTS; ASD7	DOID:1882	Atrial Heart Septal Defect	DOID:1287	Cardiovascular System Disease
OMIM:108985	SVEINSSON CHORIORETINAL ATROPHY; SCRA	DOID:12318	Corneal Granular Dystrophy	DOID:863	Nervous System Disease
OMIM:109150	MACHADO-JOSEPH DISEASE; MJD	DOID:1440	Machado-Joseph Disease	DOID:863	Nervous System Disease
OMIM:109400	BASAL CELL NEVUS SYNDROME; BCNS	DOID:2512	Nevoid Basal Cell Carcinoma Syndrome	DOID:0050177	Monogenic Disease
OMIM:109730	AORTIC VALVE DISEASE 1; AOVD1	DOID:1712	Aortic Valve Stenosis	DOID:1287	Cardiovascular System Disease
OMIM:109800	BLADDER CANCER	DOID:11054	Urinary Bladder Cancer	DOID:162	Cancer
OMIM:110100	BLEPHAROPHIMOSIS, PTOSIS, AND EPICANTHUS INVERSUS; BPES	DOID:14778	Blepharophimosis, Ptosis, and Epicanthus Inversus Syndrome	DOID:0050177	Monogenic Disease
OMIM:110700	BLOOD GROUP, DUFFY SYSTEM; FY	NA	NA	NA	NA
OMIM:110800	BLOOD GROUP, I SYSTEM; Ii	NA	NA	NA	NA
OMIM:111150	BLOOD GROUP--LUTHERAN INHIBITOR; INLU	NA	NA	NA	NA
OMIM:111400	BLOOD GROUP, P1PK SYSTEM	NA	NA	NA	NA
OMIM:111620	RADIN BLOOD GROUP ANTIGEN; RD	NA	NA	NA	NA
OMIM:112240	COLE-CARPENTER SYNDROME 1; CLCRP1	DOID:2340	Craniosynostosis	DOID:17	Musculoskeletal System Disease
OMIM:112250	DIAPHYSEAL MEDULLARY STENOSIS WITH MALIGNANT FIBROUS HISTIOCYTOMA; DMSMFH	DOID:4415	Fibrous Histiocytoma	DOID:162	Cancer
OMIM:112310	BOOMERANG DYSPLASIA	DOID:0050680	Boomerang Dysplasia	DOID:17	Musculoskeletal System Disease
OMIM:112410	HYPERTENSION AND BRACHYDACTYLY SYNDROME; HTNB	NA	NA	NA	NA
OMIM:112500	BRACHYDACTYLY, TYPE A1; BDA1	DOID:0050581	Brachydactyly	DOID:17	Musculoskeletal System Disease
OMIM:112600	BRACHYDACTYLY, TYPE A2; BDA2	DOID:0050581	Brachydactyly	DOID:17	Musculoskeletal System Disease
OMIM:113000	BRACHYDACTYLY, TYPE B1; BDB1	DOID:0050581	Brachydactyly	DOID:17	Musculoskeletal System Disease
OMIM:113100	BRACHYDACTYLY, TYPE C; BDC	DOID:0050581	Brachydactyly	DOID:17	Musculoskeletal System Disease
OMIM:113200	BRACHYDACTYLY, TYPE D; BDD	DOID:0050581	Brachydactyly	DOID:17	Musculoskeletal System Disease
OMIM:113300	BRACHYDACTYLY, TYPE E1; BDE1	DOID:0050581	Brachydactyly	DOID:17	Musculoskeletal System Disease
OMIM:113500	BRACHYOLMIA TYPE 3; BCYM3	DOID:0050690	Brachyolmia	DOID:17	Musculoskeletal System Disease
OMIM:113620	BRANCHIOOCULOFACIAL SYNDROME; BOFS	DOID:0050691	Branchiooculofacial Syndrome	DOID:0050177	Monogenic Disease
OMIM:113650	BRANCHIOOTORENAL SYNDROME 1; BOR1	DOID:14702	Branchiootorenal Syndrome	DOID:0050177	Monogenic Disease
OMIM:113750	SKIN/HAIR/EYE PIGMENTATION, VARIATION IN, 4; SHEP4	DOID:3156	Incontinentia Pigmenti Achromians	DOID:16	Integumentary System Disease
OMIM:113800	EPIDERMOLYTIC HYPERKERATOSIS; EHK	DOID:4603	Epidermolytic Hyperkeratosis	DOID:16	Integumentary System Disease
OMIM:113900	PROGRESSIVE FAMILIAL HEART BLOCK, TYPE IA; PFHB1A	DOID:114	Heart Disease	DOID:1287	Cardiovascular System Disease
OMIM:113970	BURKITT LYMPHOMA; BL	DOID:8584	Burkitt Lymphoma	DOID:162	Cancer
OMIM:114000	CAFFEY DISEASE	DOID:4257	Caffey Disease	DOID:17	Musculoskeletal System Disease
OMIM:114290	CAMPOMELIC DYSPLASIA	DOID:0050463	Campomelic Dysplasia	DOID:17	Musculoskeletal System Disease
OMIM:114300	ARTHROGRYPOSIS, DISTAL, TYPE 3; DA3	DOID:0050646	Distal Arthrogryposis	DOID:17	Musculoskeletal System Disease
OMIM:114480	BREAST CANCER	DOID:1612	Breast Cancer	DOID:162	Cancer
OMIM:114500	COLORECTAL CANCER; CRC	DOID:1520	Colon Carcinoma	DOID:162	Cancer
OMIM:114550	HEPATOCELLULAR CARCINOMA	DOID:684	Hepatocellular Carcinoma	DOID:162	Cancer
OMIM:114900	CARCINOID TUMORS, INTESTINAL	DOID:10155	Intestinal Cancer	DOID:162	Cancer
OMIM:115000	CARDIAC ARRHYTHMIA	NA	NA	NA	NA
OMIM:115080	CARDIAC CONDUCTION DEFECT	DOID:0060319	Cardiac Arrest	DOID:1287	Cardiovascular System Disease
OMIM:115150	CARDIOFACIOCUTANEOUS SYNDROME 1; CFC1	DOID:0060233	Cardiofaciocutaneous Syndrome	NA	NA
OMIM:115195	CARDIOMYOPATHY, FAMILIAL HYPERTROPHIC, 2; CMH2	DOID:11984	Hypertrophic Cardiomyopathy	DOID:1287	Cardiovascular System Disease
OMIM:115196	CARDIOMYOPATHY, FAMILIAL HYPERTROPHIC, 3; CMH3	DOID:11984	Hypertrophic Cardiomyopathy	DOID:1287	Cardiovascular System Disease
OMIM:115197	CARDIOMYOPATHY, FAMILIAL HYPERTROPHIC, 4; CMH4	DOID:11984	Hypertrophic Cardiomyopathy	DOID:1287	Cardiovascular System Disease
OMIM:115200	CARDIOMYOPATHY, DILATED, 1A; CMD1A	DOID:12930	Dilated Cardiomyopathy	DOID:1287	Cardiovascular System Disease
OMIM:115210	CARDIOMYOPATHY, FAMILIAL RESTRICTIVE, 1; RCM1	DOID:397	Restrictive Cardiomyopathy	DOID:1287	Cardiovascular System Disease
OMIM:115300	HYPERCAROTENEMIA AND VITAMIN A DEFICIENCY, AUTOSOMAL DOMINANT	DOID:5113	Nutritional Deficiency Disease	DOID:0060158	Acquired Metabolic Disease
OMIM:115310	PARAGANGLIOMAS 4; PGL4	DOID:0050773	Paraganglioma	DOID:162	Cancer
OMIM:115430	CARPAL TUNNEL SYNDROME; CTS1	DOID:12169	Carpal Tunnel Syndrome	DOID:863	Nervous System Disease
OMIM:115700	CATARACT 4, MULTIPLE TYPES; CTRCT4	DOID:83	Cataract	DOID:863	Nervous System Disease
OMIM:115900	CATARACT 42; CTRCT42	DOID:83	Cataract	DOID:863	Nervous System Disease
OMIM:116100	CATARACT 20, MULTIPLE TYPES; CTRCT20	DOID:83	Cataract	DOID:863	Nervous System Disease
OMIM:116200	CATARACT 1, MULTIPLE TYPES; CTRCT1	DOID:83	Cataract	DOID:863	Nervous System Disease
OMIM:116300	CATARACT 30; CTRCT30	DOID:83	Cataract	DOID:863	Nervous System Disease
OMIM:116400	CATARACT 41; CTRCT41	DOID:83	Cataract	DOID:863	Nervous System Disease
OMIM:116600	CATARACT 6, MULTIPLE TYPES; CTRCT6	DOID:0050537	Posterior Polar Cataract	DOID:863	Nervous System Disease
OMIM:116700	CATARACT 13 WITH ADULT i PHENOTYPE; CTRCT13	DOID:83	Cataract	DOID:863	Nervous System Disease
OMIM:116800	CATARACT 5, MULTIPLE TYPES; CTRCT5	DOID:83	Cataract	DOID:863	Nervous System Disease
OMIM:116860	CEREBRAL CAVERNOUS MALFORMATIONS; CCM	NA	NA	NA	NA
OMIM:116920	LEUKOCYTE ADHESION DEFICIENCY, TYPE I; LAD	DOID:6612	Leukocyte Adhesion Deficiency	DOID:0050177	Monogenic Disease
OMIM:117000	CENTRAL CORE DISEASE OF MUSCLE; CCD	DOID:3529	Central Core Myopathy	DOID:17	Musculoskeletal System Disease
OMIM:117210	SPINOCEREBELLAR ATAXIA 31; SCA31	DOID:1441	Autosomal Dominant Cerebellar Ataxia	DOID:863	Nervous System Disease
OMIM:117300	CEREBRAL AMYLOID ANGIOPATHY, ITM2B-RELATED, 2	DOID:9246	Cerebral Amyloid Angiopathy	DOID:0060158	Acquired Metabolic Disease
OMIM:117360	SPINOCEREBELLAR ATAXIA 29; SCA29	DOID:9277	Primary Cerebellar Degeneration	DOID:863	Nervous System Disease
OMIM:117550	SOTOS SYNDROME 1; SOTOS1	DOID:14748	Sotos Syndrome	DOID:0050177	Monogenic Disease
OMIM:117650	CEREBROCOSTOMANDIBULAR SYNDROME; CCMS	DOID:1059	Intellectual Disability	DOID:0060037	Developmental Disorder of Mental Health
OMIM:117800	APOCRINE GLAND SECRETION, VARIATION IN	NA	NA	NA	NA
OMIM:118100	KLIPPEL-FEIL SYNDROME 1, AUTOSOMAL DOMINANT; KFS1	DOID:10426	Klippel-Feil Syndrome	NA	NA
OMIM:118200	CHARCOT-MARIE-TOOTH DISEASE, DEMYELINATING, TYPE 1B; CMT1B	DOID:0050538	Charcot-Marie-Tooth Disease Type 1	DOID:863	Nervous System Disease
OMIM:118210	CHARCOT-MARIE-TOOTH DISEASE, AXONAL, TYPE 2A1; CMT2A1	DOID:0050539	Charcot-Marie-Tooth Disease Type 2	DOID:863	Nervous System Disease
OMIM:118220	CHARCOT-MARIE-TOOTH DISEASE, DEMYELINATING, TYPE 1A; CMT1A	DOID:0050538	Charcot-Marie-Tooth Disease Type 1	DOID:863	Nervous System Disease
OMIM:118300	CHARCOT-MARIE-TOOTH DISEASE AND DEAFNESS	DOID:0050538	Charcot-Marie-Tooth Disease Type 1	DOID:863	Nervous System Disease
OMIM:118400	CHERUBISM	DOID:1856	Cherubism	DOID:0050177	Monogenic Disease
OMIM:118450	ALAGILLE SYNDROME 1; ALGS1	DOID:9245	Alagille Syndrome	DOID:77	Gastrointestinal System Disease
OMIM:118600	CHONDROCALCINOSIS 2; CCAL2	DOID:1156	Chondrocalcinosis	DOID:17	Musculoskeletal System Disease
OMIM:118700	CHOREA, BENIGN HEREDITARY; BHC	DOID:12859	Choreatic Disease	DOID:863	Nervous System Disease
OMIM:118800	PAROXYSMAL NONKINESIGENIC DYSKINESIA 1; PNKD1	DOID:480	Movement Disease	DOID:863	Nervous System Disease
OMIM:119300	VAN DER WOUDE SYNDROME 1; VWS1	DOID:0060239	Van Der Woude Syndrome	NA	NA
OMIM:119500	POPLITEAL PTERYGIUM SYNDROME; PPS	DOID:0060055	Popliteal Pterygium Syndrome	DOID:0050177	Monogenic Disease
OMIM:119600	CLEIDOCRANIAL DYSPLASIA; CCD	DOID:13994	Cleidocranial Dysplasia	DOID:17	Musculoskeletal System Disease
OMIM:119800	CLUBFOOT, CONGENITAL, WITH OR WITHOUT DEFICIENCY OF LONG BONES AND/OR MIRROR-IMAGE POLYDACTYLY; CCF	DOID:11836	Clubfoot	DOID:17	Musculoskeletal System Disease
OMIM:119900	DIGITAL CLUBBING, ISOLATED CONGENITAL	DOID:14283	Primary Hypertrophic Osteoarthropathy	NA	NA
OMIM:120100	FAMILIAL COLD AUTOINFLAMMATORY SYNDROME 1; FCAS1	DOID:37	Skin Disease	DOID:16	Integumentary System Disease
OMIM:120200	COLOBOMA, OCULAR, AUTOSOMAL DOMINANT	DOID:12270	Coloboma	DOID:863	Nervous System Disease
OMIM:120330	PAPILLORENAL SYNDROME; PAPRS	DOID:12270	Coloboma	DOID:863	Nervous System Disease
OMIM:120430	COLOBOMA OF OPTIC NERVE	DOID:11975	Coloboma of Optic Nerve	DOID:863	Nervous System Disease
OMIM:120433	COLOBOMA, OCULAR, WITH OR WITHOUT HEARING IMPAIRMENT, CLEFT LIP/PALATE, AND/OR MENTAL RETARDATION; COB1	NA	NA	NA	NA
OMIM:120435	LYNCH SYNDROME I	DOID:3883	Lynch Syndrome	DOID:0050177	Monogenic Disease
OMIM:120790	COMPLEMENT COMPONENT 4, PARTIAL DEFICIENCY OF	DOID:612	Primary Immunodeficiency Disease	DOID:2914	Immune System Disease
OMIM:120970	CONE-ROD DYSTROPHY 2; CORD2	DOID:0050572	Cone-Rod Dystrophy	DOID:863	Nervous System Disease
OMIM:121050	ARTHROGRYPOSIS, DISTAL, TYPE 9; DA9	DOID:0050646	Distal Arthrogryposis	DOID:17	Musculoskeletal System Disease
OMIM:121200	SEIZURES, BENIGN FAMILIAL NEONATAL, 1; BFNS1	DOID:14264	Benign Neonatal Seizures	DOID:863	Nervous System Disease
OMIM:121201	SEIZURES, BENIGN FAMILIAL NEONATAL, 2; BFNS2	DOID:14264	Benign Neonatal Seizures	DOID:863	Nervous System Disease
OMIM:121300	COPROPORPHYRIA, HEREDITARY; HCP	DOID:13269	Hereditary Coproporphyria	DOID:655	Inherited Metabolic Disorder
OMIM:121800	SCHNYDER CORNEAL DYSTROPHY; SCCD	DOID:12318	Corneal Granular Dystrophy	DOID:863	Nervous System Disease
OMIM:121820	CORNEAL DYSTROPHY, EPITHELIAL BASEMENT MEMBRANE; EBMD	DOID:0060216	Cogan Syndrome	DOID:863	Nervous System Disease
OMIM:121850	CORNEAL DYSTROPHY, FLECK	DOID:12318	Corneal Granular Dystrophy	DOID:863	Nervous System Disease
OMIM:121900	CORNEAL DYSTROPHY, GROENOUW TYPE I; CDGG1	DOID:12318	Corneal Granular Dystrophy	DOID:863	Nervous System Disease
OMIM:122000	CORNEAL DYSTROPHY, POSTERIOR POLYMORPHOUS, 1; PPCD1	DOID:12318	Corneal Granular Dystrophy	DOID:863	Nervous System Disease
OMIM:122100	CORNEAL DYSTROPHY, MEESMANN; MECD	DOID:12318	Corneal Granular Dystrophy	DOID:863	Nervous System Disease
OMIM:122200	CORNEAL DYSTROPHY, LATTICE TYPE I; LCD1	DOID:12318	Corneal Granular Dystrophy	DOID:863	Nervous System Disease
OMIM:122400	EPITHELIAL RECURRENT EROSION DYSTROPHY; ERED	NA	NA	NA	NA
OMIM:122470	CORNELIA DE LANGE SYNDROME 1; CDLS1	DOID:11725	Cornelia De Lange Syndrome	NA	NA
OMIM:122600	SPONDYLOCOSTAL DYSOSTOSIS 5; SCDO5	DOID:0050568	Spondylocostal Dysostosis	DOID:17	Musculoskeletal System Disease
OMIM:122700	COUMARIN RESISTANCE	DOID:655	Inherited Metabolic Disorder	NA	NA
OMIM:122860	CRANIODIAPHYSEAL DYSPLASIA, AUTOSOMAL DOMINANT; CDD	DOID:0080033	Craniometaphyseal Dysplasia	DOID:17	Musculoskeletal System Disease
OMIM:122880	CRANIOFACIAL-DEAFNESS-HAND SYNDROME; CDHS	DOID:10003	Sensorineural Hearing Loss	DOID:863	Nervous System Disease
OMIM:123000	CRANIOMETAPHYSEAL DYSPLASIA, AUTOSOMAL DOMINANT; CMDD	DOID:0080033	Craniometaphyseal Dysplasia	DOID:17	Musculoskeletal System Disease
OMIM:123100	CRANIOSYNOSTOSIS 1; CRS1	DOID:2340	Craniosynostosis	DOID:17	Musculoskeletal System Disease
OMIM:123150	JACKSON-WEISS SYNDROME; JWS	DOID:2340	Craniosynostosis	DOID:17	Musculoskeletal System Disease
OMIM:123320	CREATINE PHOSPHOKINASE, ELEVATED SERUM	NA	NA	NA	NA
OMIM:123400	CREUTZFELDT-JAKOB DISEASE; CJD	DOID:11949	Creutzfeldt-Jakob Disease	DOID:863	Nervous System Disease
OMIM:123500	CROUZON SYNDROME	DOID:2339	Crouzon Syndrome	DOID:17	Musculoskeletal System Disease
OMIM:123700	CUTIS LAXA, AUTOSOMAL DOMINANT 1; ADCL1	DOID:3144	Cutis Laxa	DOID:16	Integumentary System Disease
OMIM:123790	BEARE-STEVENSON CUTIS GYRATA SYNDROME; BSTVS	DOID:0050660	Beare-Stevenson Cutis Gyrata Syndrome	DOID:0050177	Monogenic Disease
OMIM:124000	MITOCHONDRIAL COMPLEX III DEFICIENCY, NUCLEAR TYPE 1; MC3DN1	NA	NA	NA	NA
OMIM:124200	DARIER-WHITE DISEASE; DAR	DOID:2734	Keratosis Follicularis	DOID:16	Integumentary System Disease
OMIM:124480	DEAFNESS, CONGENITAL, WITH ONYCHODYSTROPHY, AUTOSOMAL DOMINANT; DDOD	NA	NA	NA	NA
OMIM:124500	VOHWINKEL SYNDROME; VOWNKL	DOID:10003	Sensorineural Hearing Loss	DOID:863	Nervous System Disease
OMIM:124900	DEAFNESS, AUTOSOMAL DOMINANT 1; DFNA1	DOID:0050564	Autosomal Dominant Nonsyndromic Deafness	DOID:863	Nervous System Disease
OMIM:125250	OPTIC ATROPHY WITH OR WITHOUT DEAFNESS, OPHTHALMOPLEGIA, MYOPATHY, ATAXIA, AND NEUROPATHY	NA	NA	NA	NA
OMIM:125310	CEREBRAL ARTERIOPATHY, AUTOSOMAL DOMINANT, WITH SUBCORTICAL INFARCTS AND LEUKOENCEPHALOPATHY, TYPE 1; CADASIL1	DOID:13945	Cadasil	DOID:863	Nervous System Disease
OMIM:125350	FAILURE OF TOOTH ERUPTION, PRIMARY; PFE	DOID:1091	Tooth Disease	DOID:77	Gastrointestinal System Disease
OMIM:125370	DENTATORUBRAL-PALLIDOLUYSIAN ATROPHY; DRPLA	DOID:0060162	Dentatorubral-Pallidoluysian Atrophy	DOID:863	Nervous System Disease
OMIM:125400	DENTIN DYSPLASIA, TYPE I; DTDP1	DOID:701	Dentin Dysplasia	DOID:77	Gastrointestinal System Disease
OMIM:125420	DENTIN DYSPLASIA, TYPE II; DTDP2	DOID:701	Dentin Dysplasia	DOID:77	Gastrointestinal System Disease
OMIM:125490	DENTINOGENESIS IMPERFECTA 1; DGI1	DOID:4154	Dentinogenesis Imperfecta	DOID:77	Gastrointestinal System Disease
OMIM:125500	DENTINOGENESIS IMPERFECTA, SHIELDS TYPE III	DOID:4154	Dentinogenesis Imperfecta	DOID:77	Gastrointestinal System Disease
OMIM:125595	DERMATOPATHIA PIGMENTOSA RETICULARIS; DPR	DOID:987	Alopecia	DOID:16	Integumentary System Disease
OMIM:125630	VIBRATORY URTICARIA; VBU	NA	NA	NA	NA
OMIM:125700	DIABETES INSIPIDUS, NEUROHYPOPHYSEAL	DOID:12388	Neurohypophyseal Diabetes Insipidus	DOID:28	Endocrine System Disease
OMIM:125800	DIABETES INSIPIDUS, NEPHROGENIC, AUTOSOMAL	DOID:12387	Nephrogenic Diabetes Insipidus	DOID:18	Urinary System Disease
OMIM:125850	MATURITY-ONSET DIABETES OF THE YOUNG, TYPE 1; MODY1	DOID:0050524	Maturity-Onset Diabetes of the Young	NA	NA
OMIM:125851	MATURITY-ONSET DIABETES OF THE YOUNG, TYPE 2; MODY2	DOID:0050524	Maturity-Onset Diabetes of the Young	NA	NA
OMIM:125852	DIABETES MELLITUS, INSULIN-DEPENDENT, 2	DOID:9744	Type 1 Diabetes Mellitus	DOID:0060158	Acquired Metabolic Disease
OMIM:125853	DIABETES MELLITUS, NONINSULIN-DEPENDENT; NIDDM	DOID:9352	Type 2 Diabetes Mellitus	DOID:0060158	Acquired Metabolic Disease
OMIM:126200	MULTIPLE SCLEROSIS, SUSCEPTIBILITY TO; MS	DOID:2377	Multiple Sclerosis	DOID:863	Nervous System Disease
OMIM:126600	DOYNE HONEYCOMB RETINAL DYSTROPHY; DHRD	DOID:12318	Corneal Granular Dystrophy	DOID:863	Nervous System Disease
OMIM:126700	BASAL LAMINAR DRUSEN	DOID:2569	Retinal Drusen	DOID:863	Nervous System Disease
OMIM:127000	KENNY-CAFFEY SYNDROME, TYPE 2; KCS2	DOID:4257	Caffey Disease	DOID:17	Musculoskeletal System Disease
OMIM:127300	LERI-WEILL DYSCHONDROSTEOSIS; LWD	DOID:12721	Multiple Epiphyseal Dysplasia	DOID:17	Musculoskeletal System Disease
OMIM:127400	DYSCHROMATOSIS SYMMETRICA HEREDITARIA; DSH	DOID:0060257	Dyschromatosis Symmetrica Hereditaria	DOID:16	Integumentary System Disease
OMIM:127550	DYSKERATOSIS CONGENITA, AUTOSOMAL DOMINANT 1; DKCA1	DOID:2729	Dyskeratosis Congenita	DOID:16	Integumentary System Disease
OMIM:127700	DYSLEXIA, SUSCEPTIBILITY TO, 1; DYX1	DOID:4428	Dyslexia	DOID:0060037	Developmental Disorder of Mental Health
OMIM:127750	DEMENTIA, LEWY BODY; DLB	DOID:12217	Lewy Body Dementia	DOID:863	Nervous System Disease
OMIM:128100	DYSTONIA 1, TORSION, AUTOSOMAL DOMINANT; DYT1	DOID:0050835	Generalized Dystonia	DOID:863	Nervous System Disease
OMIM:128101	DYSTONIA 4, TORSION, AUTOSOMAL DOMINANT; DYT4	DOID:0050835	Generalized Dystonia	DOID:863	Nervous System Disease
OMIM:128200	EPISODIC KINESIGENIC DYSKINESIA 1; EKD1	DOID:543	Dystonia	DOID:863	Nervous System Disease
OMIM:128230	DYSTONIA, DOPA-RESPONSIVE; DRD	DOID:0050835	Generalized Dystonia	DOID:863	Nervous System Disease
OMIM:128235	DYSTONIA 12; DYT12	DOID:0050835	Generalized Dystonia	DOID:863	Nervous System Disease
OMIM:129400	RAPP-HODGKIN SYNDROME; RHS	DOID:0060330	Rapp-Hodgkin Syndrome	DOID:0050177	Monogenic Disease
OMIM:129490	ECTODERMAL DYSPLASIA 10A, HYPOHIDROTIC/HAIR/NAIL TYPE, AUTOSOMAL DOMINANT; ECTD10A	DOID:14793	Hypohidrotic Ectodermal Dysplasia	DOID:0050177	Monogenic Disease
OMIM:129500	CLOUSTON SYNDROME	DOID:14693	Clouston Syndrome	DOID:0050177	Monogenic Disease
OMIM:129600	ECTOPIA LENTIS 1, ISOLATED, AUTOSOMAL DOMINANT; ECTOL1	NA	NA	NA	NA
OMIM:130000	EHLERS-DANLOS SYNDROME, CLASSIC TYPE	DOID:14720	Type I Ehlers-Danlos Syndrome	DOID:17	Musculoskeletal System Disease
OMIM:130020	EHLERS-DANLOS SYNDROME, HYPERMOBILITY TYPE	DOID:14757	Type III Ehlers-Danlos Syndrome	DOID:17	Musculoskeletal System Disease
OMIM:130050	EHLERS-DANLOS SYNDROME, TYPE IV, AUTOSOMAL DOMINANT	DOID:14756	Autosomal Dominant Type IV Ehlers-Danlos Syndrome	DOID:17	Musculoskeletal System Disease
OMIM:130060	EHLERS-DANLOS SYNDROME, TYPE VII, AUTOSOMAL DOMINANT	DOID:13359	Ehlers-Danlos Syndrome	DOID:17	Musculoskeletal System Disease
OMIM:130070	EHLERS-DANLOS SYNDROME WITH SHORT STATURE AND LIMB ANOMALIES; EDSSLA	DOID:13359	Ehlers-Danlos Syndrome	DOID:17	Musculoskeletal System Disease
OMIM:130080	EHLERS-DANLOS SYNDROME, PERIODONTAL TYPE, 1; EDSPD1	NA	NA	NA	NA
OMIM:130600	ELLIPTOCYTOSIS 2; EL2	DOID:2373	Hereditary Elliptocytosis	DOID:2914	Immune System Disease
OMIM:130650	BECKWITH-WIEDEMANN SYNDROME; BWS	DOID:5572	Beckwith-Wiedemann Syndrome	NA	NA
OMIM:130720	LATERAL MENINGOCELE SYNDROME; LMNS	NA	NA	NA	NA
OMIM:130900	AMELOGENESIS IMPERFECTA, TYPE III; AI3	DOID:2187	Amelogenesis Imperfecta	DOID:77	Gastrointestinal System Disease
OMIM:131100	MULTIPLE ENDOCRINE NEOPLASIA, TYPE I; MEN1	DOID:10017	Multiple Endocrine Neoplasia Type 1	DOID:0050177	Monogenic Disease
OMIM:131300	CAMURATI-ENGELMANN DISEASE; CAEND	DOID:4997	Camurati-Engelmann Disease	DOID:17	Musculoskeletal System Disease
OMIM:131705	TRANSIENT BULLOUS DERMOLYSIS OF THE NEWBORN; TBDN	DOID:4959	Epidermolysis Bullosa Dystrophica	DOID:16	Integumentary System Disease
OMIM:131750	EPIDERMOLYSIS BULLOSA DYSTROPHICA, AUTOSOMAL DOMINANT; DDEB	DOID:4959	Epidermolysis Bullosa Dystrophica	DOID:16	Integumentary System Disease
OMIM:131760	EPIDERMOLYSIS BULLOSA SIMPLEX, DOWLING-MEARA TYPE; EBSDM	DOID:4644	Epidermolysis Bullosa Simplex	DOID:16	Integumentary System Disease
OMIM:131800	EPIDERMOLYSIS BULLOSA SIMPLEX, LOCALIZED	DOID:4644	Epidermolysis Bullosa Simplex	DOID:16	Integumentary System Disease
OMIM:131850	EPIDERMOLYSIS BULLOSA DYSTROPHICA, PRETIBIAL	DOID:4959	Epidermolysis Bullosa Dystrophica	DOID:16	Integumentary System Disease
OMIM:131900	EPIDERMOLYSIS BULLOSA SIMPLEX, GENERALIZED	DOID:4644	Epidermolysis Bullosa Simplex	DOID:16	Integumentary System Disease
OMIM:131950	EPIDERMOLYSIS BULLOSA SIMPLEX, OGNA TYPE; EBSOG	DOID:4644	Epidermolysis Bullosa Simplex	DOID:16	Integumentary System Disease
OMIM:131960	EPIDERMOLYSIS BULLOSA SIMPLEX WITH MOTTLED PIGMENTATION; EBSMP	DOID:4644	Epidermolysis Bullosa Simplex	DOID:16	Integumentary System Disease
OMIM:132000	EPIDERMOLYSIS BULLOSA WITH CONGENITAL LOCALIZED ABSENCE OF SKIN AND DEFORMITY OF NAILS	DOID:4959	Epidermolysis Bullosa Dystrophica	DOID:16	Integumentary System Disease
OMIM:132400	EPIPHYSEAL DYSPLASIA, MULTIPLE, 1; EDM1	DOID:12721	Multiple Epiphyseal Dysplasia	DOID:17	Musculoskeletal System Disease
OMIM:132450	EPIPHYSEAL DYSPLASIA, MULTIPLE, WITH MYOPIA AND CONDUCTIVE DEAFNESS; EDMMD	DOID:11830	Myopia	DOID:863	Nervous System Disease
OMIM:132600	PILOMATRIXOMA	DOID:5374	Pilomatrixoma	DOID:0060072	Benign Neoplasm
OMIM:132700	CYLINDROMATOSIS, FAMILIAL	DOID:3165	Skin Benign Neoplasm	DOID:0060072	Benign Neoplasm
OMIM:132800	MULTIPLE SELF-HEALING SQUAMOUS EPITHELIOMA, SUSCEPTIBILITY TO; MSSE	DOID:305	Carcinoma	DOID:162	Cancer
OMIM:132900	AORTIC ANEURYSM, FAMILIAL THORACIC 4; AAT4	DOID:14004	Thoracic Aortic Aneurysm	DOID:1287	Cardiovascular System Disease
OMIM:133020	ERYTHERMALGIA, PRIMARY	DOID:9240	Erythromelalgia	DOID:1287	Cardiovascular System Disease
OMIM:133100	ERYTHROCYTOSIS, FAMILIAL, 1; ECYT1	DOID:10780	Primary Polycythemia	DOID:2914	Immune System Disease
OMIM:133190	SPINOCEREBELLAR ATAXIA 34; SCA34	DOID:37	Skin Disease	DOID:16	Integumentary System Disease
OMIM:133200	ERYTHROKERATODERMIA VARIABILIS ET PROGRESSIVA; EKVP	DOID:0050467	Erythrokeratodermia Variabilis	DOID:16	Integumentary System Disease
OMIM:133239	ESOPHAGEAL CANCER	DOID:3748	Esophagus Squamous Cell Carcinoma	DOID:162	Cancer
OMIM:133540	COCKAYNE SYNDROME B; CSB	DOID:2962	Cockayne Syndrome	DOID:0050177	Monogenic Disease
OMIM:133700	EXOSTOSES, MULTIPLE, TYPE I	DOID:206	Hereditary Multiple Exostoses	DOID:17	Musculoskeletal System Disease
OMIM:133701	EXOSTOSES, MULTIPLE, TYPE II	DOID:206	Hereditary Multiple Exostoses	DOID:17	Musculoskeletal System Disease
OMIM:133780	EXUDATIVE VITREORETINOPATHY 1; EVR1	DOID:0050535	Exudative Vitreoretinopathy	DOID:863	Nervous System Disease
OMIM:134610	FAMILIAL MEDITERRANEAN FEVER, AUTOSOMAL DOMINANT	DOID:2987	Familial Mediterranean Fever	DOID:2914	Immune System Disease
OMIM:134700	FAVISM, SUSCEPTIBILITY TO	NA	NA	NA	NA
OMIM:135100	FIBRODYSPLASIA OSSIFICANS PROGRESSIVA; FOP	DOID:13374	Fibrodysplasia Ossificans Progressiva	DOID:17	Musculoskeletal System Disease
OMIM:135150	BIRT-HOGG-DUBE SYNDROME; BHD	DOID:0050676	Birt-Hogg-Dube Syndrome	DOID:0050177	Monogenic Disease
OMIM:135290	DESMOID DISEASE, HEREDITARY	DOID:0050424	Familial Adenomatous Polyposis	DOID:0050177	Monogenic Disease
OMIM:135300	FIBROMATOSIS, GINGIVAL, 1; GINGF1	DOID:3086	Gingival Overgrowth	DOID:77	Gastrointestinal System Disease
OMIM:135500	ZIMMERMANN-LABAND SYNDROME 1; ZLS1	NA	NA	NA	NA
OMIM:135700	FIBROSIS OF EXTRAOCULAR MUSCLES, CONGENITAL, 1; CFEOM1	DOID:10235	Brown's Tendon Sheath Syndrome	DOID:863	Nervous System Disease
OMIM:135750	LAURIN-SANDROW SYNDROME; LSS	DOID:17	Musculoskeletal System Disease	NA	NA
OMIM:135900	COFFIN-SIRIS SYNDROME 1; CSS1	NA	NA	NA	NA
OMIM:136000	ADERMATOGLYPHIA; ADERM	DOID:37	Skin Disease	DOID:16	Integumentary System Disease
OMIM:136120	FISH-EYE DISEASE; FED	DOID:1391	Norum Disease	DOID:655	Inherited Metabolic Disorder
OMIM:136140	FLOATING-HARBOR SYNDROME; FLHS	DOID:1657	Ventricular Septal Defect	DOID:1287	Cardiovascular System Disease
OMIM:136520	FOVEAL HYPOPLASIA 1; FVH1	NA	NA	NA	NA
OMIM:136630	MENTAL RETARDATION, FRA12A TYPE	DOID:1059	Intellectual Disability	DOID:0060037	Developmental Disorder of Mental Health
OMIM:136680	FRASIER SYNDROME	DOID:0050438	Frasier Syndrome	DOID:0050177	Monogenic Disease
OMIM:136760	FRONTONASAL DYSPLASIA 1; FND1	DOID:17	Musculoskeletal System Disease	NA	NA
OMIM:136800	CORNEAL DYSTROPHY, FUCHS ENDOTHELIAL, 1; FECD1	DOID:11555	Fuchs' Endothelial Dystrophy	DOID:863	Nervous System Disease
OMIM:136880	FUNDUS ALBIPUNCTATUS	DOID:11105	Fundus Albipunctatus	DOID:863	Nervous System Disease
OMIM:136900	SORSBY FUNDUS DYSTROPHY; SFD	DOID:10871	Age Related Macular Degeneration	DOID:863	Nervous System Disease
OMIM:137200	NEUROMYOTONIA AND AXONAL NEUROPATHY, AUTOSOMAL RECESSIVE; NMAN	DOID:0050526	Gamstorp-Wohlfart Syndrome	NA	NA
OMIM:137215	GASTRIC CANCER, HEREDITARY DIFFUSE; HDGC	DOID:10534	Stomach Cancer	DOID:162	Cancer
OMIM:137245	LYMPHOMA, MUCOSA-ASSOCIATED LYMPHOID TYPE	DOID:10540	Gastric Lymphoma	DOID:162	Cancer
OMIM:137440	GERSTMANN-STRAUSSLER DISEASE; GSD	DOID:4249	Gerstmann-Straussler-Scheinker Syndrome	DOID:863	Nervous System Disease
OMIM:137550	MELANOCYTIC NEVUS SYNDROME, CONGENITAL; CMNS	DOID:3165	Skin Benign Neoplasm	DOID:0060072	Benign Neoplasm
OMIM:137580	GILLES DE LA TOURETTE SYNDROME; GTS	DOID:11119	Gilles De La Tourette Syndrome	DOID:0060037	Developmental Disorder of Mental Health
OMIM:137600	IRIDOGONIODYSGENESIS, TYPE 2; IRID2	DOID:0050786	Iridogoniodysgenesis Syndrome	DOID:0050177	Monogenic Disease
OMIM:137750	GLAUCOMA 1, OPEN ANGLE, A; GLC1A	DOID:1067	Open-Angle Glaucoma	DOID:863	Nervous System Disease
OMIM:137760	GLAUCOMA, PRIMARY OPEN ANGLE; POAG	DOID:1070	Primary Open Angle Glaucoma	DOID:863	Nervous System Disease
OMIM:137800	GLIOMA SUSCEPTIBILITY 1; GLM1	DOID:3070	Malignant Glioma	DOID:162	Cancer
OMIM:137920	RENAL CYSTS AND DIABETES SYNDROME; RCAD	DOID:0050524	Maturity-Onset Diabetes of the Young	NA	NA
OMIM:137940	HYPOTRICHOSIS-LYMPHEDEMA-TELANGIECTASIA-RENAL DEFECT SYNDROME; HLTRS	NA	NA	NA	NA
OMIM:138000	GLOMUVENOUS MALFORMATIONS; GVM	DOID:2431	Glomus Tumor	DOID:162	Cancer
OMIM:138500	HYPERGLYCINURIA	DOID:9252	Amino Acid Metabolic Disorder	DOID:655	Inherited Metabolic Disorder
OMIM:138800	GOITER, MULTINODULAR 1, WITH OR WITHOUT SERTOLI-LEYDIG CELL TUMORS; MNG1	DOID:0050489	Multinodular Goiter	DOID:28	Endocrine System Disease
OMIM:138900	URIC ACID CONCENTRATION, SERUM, QUANTITATIVE TRAIT LOCUS 1; UAQTL1	NA	NA	NA	NA
OMIM:139090	GRAY PLATELET SYNDROME; GPS	DOID:2218	Blood Platelet Disease	DOID:2914	Immune System Disease
OMIM:139210	MYHRE SYNDROME; MYHRS	DOID:11383	Cryptorchidism	NA	NA
OMIM:139300	AROMATASE EXCESS SYNDROME; AEXS	DOID:11603	Infant Gynecomastia	DOID:0060118	Thoracic Disease
OMIM:139393	GUILLAIN-BARRE SYNDROME, FAMILIAL; GBS	DOID:12842	Guillain-Barre Syndrome	DOID:2914	Immune System Disease
OMIM:140000	HAND-FOOT-GENITAL SYNDROME; HFG	DOID:17	Musculoskeletal System Disease	NA	NA
OMIM:140300	HASHIMOTO THYROIDITIS	DOID:7188	Autoimmune Thyroiditis	DOID:2914	Immune System Disease
OMIM:140350	HAWKINSINURIA	DOID:9275	Tyrosinemia	DOID:655	Inherited Metabolic Disorder
OMIM:140600	OSTEOARTHRITIS SUSCEPTIBILITY 2; OS2	DOID:8398	Osteoarthritis	DOID:17	Musculoskeletal System Disease
OMIM:140700	HEINZ BODY ANEMIAS	DOID:589	Congenital Hemolytic Anemia	DOID:2914	Immune System Disease
OMIM:141200	HEMATURIA, BENIGN FAMILIAL; BFH	NA	NA	NA	NA
OMIM:141500	MIGRAINE, FAMILIAL HEMIPLEGIC, 1; FHM1	DOID:0060178	Familial Hemiplegic Migraine	DOID:863	Nervous System Disease
OMIM:141749	FETAL HEMOGLOBIN QUANTITATIVE TRAIT LOCUS 1; HBFQTL1	DOID:12241	Beta Thalassemia	DOID:0050177	Monogenic Disease
OMIM:142330	HEPATIC ADENOMAS, FAMILIAL	DOID:3172	Papillary Adenoma	DOID:0060072	Benign Neoplasm
OMIM:142623	HIRSCHSPRUNG DISEASE, SUSCEPTIBILITY TO, 1; HSCR1	DOID:10487	Hirschsprung's Disease	DOID:77	Gastrointestinal System Disease
OMIM:142669	BEUKES HIP DYSPLASIA; BHD	NA	NA	NA	NA
OMIM:142680	PERIODIC FEVER, FAMILIAL, AUTOSOMAL DOMINANT	DOID:37	Skin Disease	DOID:16	Integumentary System Disease
OMIM:142690	ACNE INVERSA, FAMILIAL, 1; ACNINV1	DOID:2280	Hidradenitis Suppurativa	DOID:16	Integumentary System Disease
OMIM:142900	HOLT-ORAM SYNDROME; HOS	DOID:1682	Congenital Heart Disease	DOID:1287	Cardiovascular System Disease
OMIM:142945	HOLOPROSENCEPHALY 3; HPE3	DOID:4621	Holoprosencephaly	DOID:2490	Congenital Nervous System Abnormality
OMIM:142946	HOLOPROSENCEPHALY 4; HPE4	DOID:4621	Holoprosencephaly	DOID:2490	Congenital Nervous System Abnormality
OMIM:143095	SPONDYLOEPIPHYSEAL DYSPLASIA WITH CONGENITAL JOINT DISLOCATIONS; SEDCJD	DOID:0050813	Spondyloepiphyseal Dysplasia with Congenital Joint Dislocations	DOID:17	Musculoskeletal System Disease
OMIM:143100	HUNTINGTON DISEASE; HD	DOID:12858	Huntington's Disease	DOID:863	Nervous System Disease
OMIM:143200	WAGNER VITREORETINOPATHY; WGVRP	DOID:8466	Retinal Degeneration	DOID:863	Nervous System Disease
OMIM:143400	CONGENITAL ANOMALIES OF KIDNEY AND URINARY TRACT 2	NA	NA	NA	NA
OMIM:143465	ATTENTION DEFICIT-HYPERACTIVITY DISORDER; ADHD	DOID:1094	Attention Deficit Hyperactivity Disorder	DOID:0060037	Developmental Disorder of Mental Health
OMIM:143470	HYPERALPHALIPOPROTEINEMIA 1; HALP1	NA	NA	NA	NA
OMIM:143500	GILBERT SYNDROME	DOID:2739	Gilbert Syndrome	DOID:655	Inherited Metabolic Disorder
OMIM:143860	HYPERCHLORHIDROSIS, ISOLATED	NA	NA	NA	NA
OMIM:143870	HYPERCALCIURIA, ABSORPTIVE, 2; HCA2	NA	NA	NA	NA
OMIM:143880	HYPERCALCEMIA, INFANTILE, 1; HCINF1	DOID:12678	Hypercalcemia	DOID:0060158	Acquired Metabolic Disease
OMIM:143890	HYPERCHOLESTEROLEMIA, FAMILIAL	DOID:13810	Familial Hypercholesterolemia	DOID:655	Inherited Metabolic Disorder
OMIM:144010	HYPERCHOLESTEROLEMIA, AUTOSOMAL DOMINANT, TYPE B	DOID:13810	Familial Hypercholesterolemia	DOID:655	Inherited Metabolic Disorder
OMIM:144200	PALMOPLANTAR KERATODERMA, EPIDERMOLYTIC; EPPK	DOID:0050428	Nonepidermolytic Palmoplantar Keratoderma	DOID:16	Integumentary System Disease
OMIM:144250	HYPERLIPIDEMIA, FAMILIAL COMBINED; FCHL	DOID:13809	Familial Combined Hyperlipidemia	DOID:655	Inherited Metabolic Disorder
OMIM:144650	HYPERLIPOPROTEINEMIA, TYPE V	DOID:1171	Hyperlipoproteinemia Type v	DOID:655	Inherited Metabolic Disorder
OMIM:144700	RENAL CELL CARCINOMA, NONPAPILLARY; RCC	DOID:0050387	Nonpapillary Renal Cell Carcinoma	DOID:162	Cancer
OMIM:144750	ENDOSTEAL HYPEROSTOSIS, AUTOSOMAL DOMINANT	DOID:4257	Caffey Disease	DOID:17	Musculoskeletal System Disease
OMIM:145000	HYPERPARATHYROIDISM 1; HRPT1	DOID:13543	Hyperparathyroidism	DOID:28	Endocrine System Disease
OMIM:145001	HYPERPARATHYROIDISM 2; HRPT2	DOID:13543	Hyperparathyroidism	DOID:28	Endocrine System Disease
OMIM:145250	HYPERPIGMENTATION WITH OR WITHOUT HYPOPIGMENTATION, FAMILIAL PROGRESSIVE; FPHH	DOID:3156	Incontinentia Pigmenti Achromians	DOID:16	Integumentary System Disease
OMIM:145410	OPITZ GBBB SYNDROME, TYPE II; GBBB2	DOID:0050780	Opitz-GBBB Syndrome	DOID:0050177	Monogenic Disease
OMIM:145500	HYPERTENSION, ESSENTIAL	DOID:10825	Essential Hypertension	DOID:1287	Cardiovascular System Disease
OMIM:145600	MALIGNANT HYPERTHERMIA, SUSCEPTIBILITY TO, 1; MHS1	DOID:8545	Malignant Hyperthermia	NA	NA
OMIM:145650	THYROID HORMONE RESISTANCE, SELECTIVE PITUITARY; PRTH	DOID:7998	Hyperthyroidism	DOID:28	Endocrine System Disease
OMIM:145680	HYPERTHYROXINEMIA, DYSTRANSTHYRETINEMIC; DTTRH	DOID:2855	Hyperthyroxinemia	DOID:28	Endocrine System Disease
OMIM:145750	HYPERTRIGLYCERIDEMIA, FAMILIAL	DOID:0050527	Familial Hypertriglyceridemia	DOID:655	Inherited Metabolic Disorder
OMIM:145900	HYPERTROPHIC NEUROPATHY OF DEJERINE-SOTTAS	DOID:0050540	Charcot-Marie-Tooth Disease Type 3	DOID:863	Nervous System Disease
OMIM:145980	HYPOCALCIURIC HYPERCALCEMIA, FAMILIAL, TYPE I; HHC1	DOID:12678	Hypercalcemia	DOID:0060158	Acquired Metabolic Disease
OMIM:145981	HYPOCALCIURIC HYPERCALCEMIA, FAMILIAL, TYPE II; HHC2	DOID:12678	Hypercalcemia	DOID:0060158	Acquired Metabolic Disease
OMIM:146000	HYPOCHONDROPLASIA; HCH	DOID:28	Endocrine System Disease	NA	NA
OMIM:146110	HYPOGONADOTROPIC HYPOGONADISM 7 WITH OR WITHOUT ANOSMIA; HH7	DOID:1924	Hypogonadism	DOID:28	Endocrine System Disease
OMIM:146200	HYPOPARATHYROIDISM, FAMILIAL ISOLATED; FIH	DOID:11199	Hypoparathyroidism	DOID:28	Endocrine System Disease
OMIM:146255	HYPOPARATHYROIDISM, SENSORINEURAL DEAFNESS, AND RENAL DISEASE; HDR	DOID:10003	Sensorineural Hearing Loss	DOID:863	Nervous System Disease
OMIM:146300	HYPOPHOSPHATASIA, ADULT	DOID:14213	Hypophosphatasia	DOID:0050177	Monogenic Disease
OMIM:146500	MULTIPLE SYSTEM ATROPHY 1, SUSCEPTIBILITY TO; MSA1	DOID:4752	Multiple System Atrophy	DOID:863	Nervous System Disease
OMIM:146510	PALLISTER-HALL SYNDROME; PHS	DOID:9248	Pallister-Hall Syndrome	NA	NA
OMIM:146520	HYPOTRICHOSIS 2; HYPT2	DOID:4535	Hypotrichosis	DOID:16	Integumentary System Disease
OMIM:146550	HYPOTRICHOSIS 4; HYPT4	DOID:4535	Hypotrichosis	DOID:16	Integumentary System Disease
OMIM:146590	ICHTHYOSIS HYSTRIX, CURTH-MACKLIN TYPE; IHCM	DOID:8741	Seborrheic Dermatitis	DOID:16	Integumentary System Disease
OMIM:146700	ICHTHYOSIS VULGARIS	DOID:1702	Ichthyosis Vulgaris	DOID:0050177	Monogenic Disease
OMIM:146800	ICHTHYOSIS BULLOSA OF SIEMENS; IBS	DOID:37	Skin Disease	DOID:16	Integumentary System Disease
OMIM:147050	IgE RESPONSIVENESS, ATOPIC; IGER	DOID:1205	Allergic Hypersensitivity Disease	DOID:2914	Immune System Disease
OMIM:147060	HYPER-IgE RECURRENT INFECTION SYNDROME, AUTOSOMAL DOMINANT	DOID:3261	Job's Syndrome	DOID:2914	Immune System Disease
OMIM:147250	SOLITARY MEDIAN MAXILLARY CENTRAL INCISOR; SMMCI	DOID:0050591	Tooth Agenesis	DOID:77	Gastrointestinal System Disease
OMIM:147480	CHOLESTASIS, INTRAHEPATIC, OF PREGNANCY, 1; ICP1	DOID:1852	Intrahepatic Cholestasis	DOID:77	Gastrointestinal System Disease
OMIM:147750	IVIC SYNDROME	DOID:10488	Imperforate Anus	NA	NA
OMIM:147891	ISCHIOCOXOPODOPATELLAR SYNDROME; ICPPS	DOID:0080001	Bone Disease	DOID:17	Musculoskeletal System Disease
OMIM:147920	KABUKI SYNDROME 1; KABUK1	DOID:74	Hematopoietic System Disease	DOID:2914	Immune System Disease
OMIM:147950	HYPOGONADOTROPIC HYPOGONADISM 2 WITH OR WITHOUT ANOSMIA; HH2	DOID:3614	Kallmann Syndrome	DOID:28	Endocrine System Disease
OMIM:148000	KAPOSI SARCOMA, SUSCEPTIBILITY TO	DOID:8632	Kaposi's Sarcoma	DOID:162	Cancer
OMIM:148050	KBG SYNDROME; KBGS	DOID:14780	KBG Syndrome	NA	NA
OMIM:148190	KERATITIS, HEREDITARY	DOID:4677	Keratitis	DOID:863	Nervous System Disease
OMIM:148210	KERATITIS-ICHTHYOSIS-DEAFNESS SYNDROME, AUTOSOMAL DOMINANT	DOID:4677	Keratitis	DOID:863	Nervous System Disease
OMIM:148300	KERATOCONUS 1; KTCN1	DOID:10126	Keratoconus	DOID:863	Nervous System Disease
OMIM:148350	KERATODERMA, PALMOPLANTAR, WITH DEAFNESS	DOID:10003	Sensorineural Hearing Loss	DOID:863	Nervous System Disease
OMIM:148500	TYLOSIS WITH ESOPHAGEAL CANCER; TOC	DOID:5041	Esophageal Cancer	DOID:162	Cancer
OMIM:148600	PALMOPLANTAR KERATODERMA, PUNCTATE TYPE IA; PPKP1A	DOID:3390	Palmoplantar Keratosis	DOID:16	Integumentary System Disease
OMIM:148700	PALMOPLANTAR KERATODERMA I, STRIATE, FOCAL, OR DIFFUSE; PPKS1	DOID:3390	Palmoplantar Keratosis	DOID:16	Integumentary System Disease
OMIM:148820	WAARDENBURG SYNDROME, TYPE 3; WS3	DOID:9258	Waardenburg's Syndrome	DOID:0050177	Monogenic Disease
OMIM:149000	KLIPPEL-TRENAUNAY-WEBER SYNDROME	NA	NA	NA	NA
OMIM:149200	KNUCKLE PADS, LEUKONYCHIA, AND SENSORINEURAL DEAFNESS	DOID:0050658	Bart-Pumphrey Syndrome	DOID:0050177	Monogenic Disease
OMIM:149400	HYPEREKPLEXIA, HEREDITARY 1; HKPX1	DOID:423	Myopathy	DOID:17	Musculoskeletal System Disease
OMIM:149700	LACRIMAL DUCT DEFECT; LCDD	NA	NA	NA	NA
OMIM:149730	LACRIMOAURICULODENTODIGITAL SYNDROME; LADD	DOID:0050331	LADD Syndrome	DOID:0050177	Monogenic Disease
OMIM:150250	LARSEN SYNDROME; LRS	DOID:14764	Larsen Syndrome	DOID:0050177	Monogenic Disease
OMIM:150400	TOOTH AGENESIS, SELECTIVE, 4; STHAG4	DOID:0050591	Tooth Agenesis	DOID:77	Gastrointestinal System Disease
OMIM:150600	LEGG-CALVE-PERTHES DISEASE; LCPD	DOID:14415	Legg-Calve-Perthes Disease	DOID:17	Musculoskeletal System Disease
OMIM:150800	HEREDITARY LEIOMYOMATOSIS AND RENAL CELL CANCER; HLRCC	DOID:3165	Skin Benign Neoplasm	DOID:0060072	Benign Neoplasm
OMIM:151050	LENZ-MAJEWSKI HYPEROSTOTIC DWARFISM; LMHD	DOID:1059	Intellectual Disability	DOID:0060037	Developmental Disorder of Mental Health
OMIM:151100	LEOPARD SYNDROME 1; LPRD1	DOID:14291	LEOPARD Syndrome	DOID:0050177	Monogenic Disease
OMIM:151210	PLATYSPONDYLIC LETHAL SKELETAL DYSPLASIA, TORRANCE TYPE; PLSDT	DOID:13481	Thanatophoric Dysplasia	DOID:17	Musculoskeletal System Disease
OMIM:151600	NAIL DISORDER, NONSYNDROMIC CONGENITAL, 3; NDNC3	NA	NA	NA	NA
OMIM:151623	LI-FRAUMENI SYNDROME 1; LFS1	DOID:3012	Li-Fraumeni Syndrome	DOID:0050177	Monogenic Disease
OMIM:151660	LIPODYSTROPHY, FAMILIAL PARTIAL, TYPE 2; FPLD2	DOID:0050440	Familial Partial Lipodystrophy	DOID:16	Integumentary System Disease
OMIM:152700	SYSTEMIC LUPUS ERYTHEMATOSUS; SLE	DOID:9074	Systemic Lupus Erythematosus	DOID:2914	Immune System Disease
OMIM:152950	MICROCEPHALY WITH OR WITHOUT CHORIORETINOPATHY, LYMPHEDEMA, OR MENTAL RETARDATION; MCLMR	DOID:0060349	Microcephaly with or without Chorioretinopathy, Lymphedema, or Mental Retardation	NA	NA
OMIM:153100	LYMPHEDEMA, HEREDITARY, IA; LMPH1A	DOID:0050580	Hereditary Lymphedema	DOID:2914	Immune System Disease
OMIM:153400	LYMPHEDEMA-DISTICHIASIS SYNDROME	DOID:4977	Lymphedema	DOID:2914	Immune System Disease
OMIM:153480	BANNAYAN-RILEY-RUVALCABA SYNDROME; BRRS	DOID:0050657	Bannayan-Riley-Ruvalcaba Syndrome	DOID:0050177	Monogenic Disease
OMIM:153550	CHROMOSOME 5q DELETION SYNDROME	DOID:2361	Macrocytic Anemia	DOID:2914	Immune System Disease
OMIM:153600	MACROGLOBULINEMIA, WALDENSTROM, SUSCEPTIBILITY TO, 1; WM1	DOID:0050747	Lymphoplasmacytic Lymphoma	DOID:162	Cancer
OMIM:153640	FECHTNER SYNDROME; FTNS	NA	NA	NA	NA
OMIM:153650	EPSTEIN SYNDROME; EPSTNS	NA	NA	NA	NA
OMIM:153670	BERNARD-SOULIER SYNDROME, TYPE A2, AUTOSOMAL DOMINANT; BSSA2	DOID:2217	Bernard-Soulier Syndrome	DOID:2914	Immune System Disease
OMIM:153700	MACULAR DYSTROPHY, VITELLIFORM, 2; VMD2	DOID:0050661	Vitelliform Macular Dystrophy	DOID:863	Nervous System Disease
OMIM:153800	MACULAR DEGENERATION, AGE-RELATED, 2; ARMD2	DOID:10871	Age Related Macular Degeneration	DOID:863	Nervous System Disease
OMIM:153870	MACULAR DYSTROPHY, CONCENTRIC ANNULAR	NA	NA	NA	NA
OMIM:154020	HYPOMAGNESEMIA 2, RENAL; HOMG2	DOID:447	Renal Tubular Transport Disease	DOID:18	Urinary System Disease
OMIM:154400	ACROFACIAL DYSOSTOSIS 1, NAGER TYPE; AFD1	DOID:5768	Nager Acrofacial Dysostosis	DOID:17	Musculoskeletal System Disease
OMIM:154500	TREACHER COLLINS SYNDROME 1; TCS1	DOID:2908	Treacher Collins Syndrome	DOID:0050177	Monogenic Disease
OMIM:154700	MARFAN SYNDROME; MFS	DOID:14323	Marfan Syndrome	DOID:0050177	Monogenic Disease
OMIM:154780	MARSHALL SYNDROME; MRSHS	DOID:10003	Sensorineural Hearing Loss	DOID:863	Nervous System Disease
OMIM:154800	MAST CELL DISEASE	DOID:12309	Urticaria Pigmentosa	DOID:2914	Immune System Disease
OMIM:155100	MAY-HEGGLIN ANOMALY; MHA	NA	NA	NA	NA
OMIM:155240	THYROID CARCINOMA, FAMILIAL MEDULLARY; MTC	DOID:0050547	Familial Medullary Thyroid Carcinoma	DOID:162	Cancer
OMIM:155255	MEDULLOBLASTOMA; MDB	DOID:0050902	Medulloblastoma	DOID:162	Cancer
OMIM:155310	VISCERAL MYOPATHY; VSCM	DOID:3878	Intestinal Pseudo-Obstruction	DOID:77	Gastrointestinal System Disease
OMIM:155600	MELANOMA, CUTANEOUS MALIGNANT, SUSCEPTIBILITY TO, 1; CMM1	DOID:10041	Dysplastic Nevus Syndrome	DOID:0050177	Monogenic Disease
OMIM:155601	MELANOMA, CUTANEOUS MALIGNANT, SUSCEPTIBILITY TO, 2; CMM2	DOID:10041	Dysplastic Nevus Syndrome	DOID:0050177	Monogenic Disease
OMIM:155755	MELANOMA-ASTROCYTOMA SYNDROME	DOID:3069	Astrocytoma	DOID:162	Cancer
OMIM:155950	MELORHEOSTOSIS, ISOLATED	DOID:4253	Melorheostosis	DOID:17	Musculoskeletal System Disease
OMIM:156200	MENTAL RETARDATION, AUTOSOMAL DOMINANT 1; MRD1	DOID:0060307	Autosomal Dominant Non-Syndromic Intellectual Disability	DOID:0060037	Developmental Disorder of Mental Health
OMIM:156240	MESOTHELIOMA, MALIGNANT; MESOM	DOID:1790	Malignant Mesothelioma	DOID:162	Cancer
OMIM:156250	METACHONDROMATOSIS; METCDS	DOID:184	Bone Cancer	DOID:162	Cancer
OMIM:156400	METAPHYSEAL CHONDRODYSPLASIA, JANSEN TYPE	DOID:12721	Multiple Epiphyseal Dysplasia	DOID:17	Musculoskeletal System Disease
OMIM:156500	METAPHYSEAL CHONDRODYSPLASIA, SCHMID TYPE; MCDS	DOID:0080021	Schmid Metaphyseal Chondrodysplasia	DOID:17	Musculoskeletal System Disease
OMIM:156510	METAPHYSEAL DYSPLASIA WITH MAXILLARY HYPOPLASIA WITH OR WITHOUT BRACHYDACTYLY; MDMHB	NA	NA	NA	NA
OMIM:156530	METATROPIC DYSPLASIA	DOID:12721	Multiple Epiphyseal Dysplasia	DOID:17	Musculoskeletal System Disease
OMIM:156550	KNIEST DYSPLASIA	DOID:674	Cleft Palate	DOID:0050567	Orofacial Cleft
OMIM:156610	SKIN CREASES, CONGENITAL SYMMETRIC CIRCUMFERENTIAL, 1; CSCSC1	NA	NA	NA	NA
OMIM:157170	HOLOPROSENCEPHALY 2; HPE2	DOID:4621	Holoprosencephaly	DOID:2490	Congenital Nervous System Abnormality
OMIM:157300	MIGRAINE WITH OR WITHOUT AURA, SUSCEPTIBILITY TO, 1	DOID:6364	Migraine	DOID:863	Nervous System Disease
OMIM:157600	MIRROR MOVEMENTS 1; MRMV1	NA	NA	NA	NA
OMIM:157640	PROGRESSIVE EXTERNAL OPHTHALMOPLEGIA WITH MITOCHONDRIAL DNA DELETIONS, AUTOSOMAL DOMINANT 1; PEOA1	DOID:539	Ophthalmoplegia	DOID:863	Nervous System Disease
OMIM:157800	CARDIOSPONDYLOCARPOFACIAL SYNDROME; CSCF	NA	NA	NA	NA
OMIM:158000	MONILETHRIX; MNLIX	DOID:0050472	Monilethrix	DOID:0050177	Monogenic Disease
OMIM:158300	ARTHROGRYPOSIS, DISTAL, TYPE 7; DA7	DOID:0050646	Distal Arthrogryposis	DOID:17	Musculoskeletal System Disease
OMIM:158320	MUIR-TORRE SYNDROME; MRTES	DOID:0050465	Muir-Torre Syndrome	DOID:0050177	Monogenic Disease
OMIM:158330	MULLERIAN APLASIA AND HYPERANDROGENISM	DOID:11613	Hyperandrogenism	DOID:28	Endocrine System Disease
OMIM:158350	COWDEN SYNDROME 1; CWS1	DOID:6457	Cowden Disease	DOID:0050177	Monogenic Disease
OMIM:158580	NEURONOPATHY, DISTAL HEREDITARY MOTOR, TYPE VIIA; HMN7A	DOID:12377	Spinal Muscular Atrophy	DOID:863	Nervous System Disease
OMIM:158590	NEURONOPATHY, DISTAL HEREDITARY MOTOR, TYPE IIA; HMN2A	DOID:0050582	NA	NA	NA
OMIM:158600	SPINAL MUSCULAR ATROPHY, LOWER EXTREMITY-PREDOMINANT, 1, AUTOSOMAL DOMINANT; SMALED1	DOID:0060160	Survival Motor Neuron Spinal Muscular Atrophy	DOID:863	Nervous System Disease
OMIM:158810	BETHLEM MYOPATHY 1; BTHLM1	DOID:0050663	Bethlem Myopathy	DOID:17	Musculoskeletal System Disease
OMIM:158901	FACIOSCAPULOHUMERAL MUSCULAR DYSTROPHY 2; FSHD2	DOID:11727	Facioscapulohumeral Muscular Dystrophy	DOID:17	Musculoskeletal System Disease
OMIM:159000	MUSCULAR DYSTROPHY, LIMB-GIRDLE, TYPE 1A; LGMD1A	DOID:11724	Limb-Girdle Muscular Dystrophy	DOID:17	Musculoskeletal System Disease
OMIM:159001	MUSCULAR DYSTROPHY, LIMB-GIRDLE, TYPE 1B; LGMD1B	DOID:11724	Limb-Girdle Muscular Dystrophy	DOID:17	Musculoskeletal System Disease
OMIM:159550	ATAXIA-PANCYTOPENIA SYNDROME; ATXPC	NA	NA	NA	NA
OMIM:159900	DYSTONIA 11, MYOCLONIC; DYT11	DOID:0050835	Generalized Dystonia	DOID:863	Nervous System Disease
OMIM:159950	SPINAL MUSCULAR ATROPHY WITH PROGRESSIVE MYOCLONIC EPILEPSY; SMAPME	DOID:11720	Distal Muscular Dystrophy	DOID:17	Musculoskeletal System Disease
OMIM:160120	EPISODIC ATAXIA, TYPE 1; EA1	DOID:963	Episodic Ataxia	DOID:863	Nervous System Disease
OMIM:160150	MYOPATHY, CENTRONUCLEAR, 1; CNM1	DOID:14717	Centronuclear Myopathy	DOID:17	Musculoskeletal System Disease
OMIM:160500	MYOPATHY, DISTAL, 1; MPD1	DOID:11720	Distal Muscular Dystrophy	DOID:17	Musculoskeletal System Disease
OMIM:160565	MYOPATHY, TUBULAR AGGREGATE, 1; TAM1	DOID:14717	Centronuclear Myopathy	DOID:17	Musculoskeletal System Disease
OMIM:160800	MYOTONIA CONGENITA, AUTOSOMAL DOMINANT	DOID:2106	Myotonia Congenita	DOID:17	Musculoskeletal System Disease
OMIM:160900	MYOTONIC DYSTROPHY 1; DM1	DOID:11722	Myotonic Dystrophy Type 1	DOID:17	Musculoskeletal System Disease
OMIM:160980	CARNEY COMPLEX, TYPE 1; CNC1	DOID:0050471	Carney Complex	DOID:0050177	Monogenic Disease
OMIM:161000	NAEGELI SYNDROME	DOID:14693	Clouston Syndrome	DOID:0050177	Monogenic Disease
OMIM:161200	NAIL-PATELLA SYNDROME; NPS	DOID:9467	Nail-Patella Syndrome	DOID:0050177	Monogenic Disease
OMIM:161400	NARCOLEPSY 1; NRCLP1	DOID:8986	Narcolepsy	DOID:535	Sleep Disorder
OMIM:161800	NEMALINE MYOPATHY 3; NEM3	DOID:3191	Nemaline Myopathy	DOID:17	Musculoskeletal System Disease
OMIM:162000	HYPERURICEMIC NEPHROPATHY, FAMILIAL JUVENILE, 1; HNFJ1	DOID:0060062	Familial Juvenile Hyperuricemic Nephropathy	DOID:18	Urinary System Disease
OMIM:162091	SCHWANNOMATOSIS 1; SWNTS1	DOID:3204	Neurilemmomatosis	DOID:0060072	Benign Neoplasm
OMIM:162100	AMYOTROPHY, HEREDITARY NEURALGIC; HNA	DOID:10383	Amyotrophic Neuralgia	DOID:863	Nervous System Disease
OMIM:162200	NEUROFIBROMATOSIS, TYPE I; NF1	DOID:8712	Neurofibromatosis	DOID:0050177	Monogenic Disease
OMIM:162210	NEUROFIBROMATOSIS, FAMILIAL SPINAL	DOID:8712	Neurofibromatosis	DOID:0050177	Monogenic Disease
OMIM:162300	MULTIPLE ENDOCRINE NEOPLASIA, TYPE IIB; MEN2B	DOID:10016	Multiple Endocrine Neoplasia Type 2b	DOID:0050177	Monogenic Disease
OMIM:162350	CEROID LIPOFUSCINOSIS, NEURONAL, 4B, AUTOSOMAL DOMINANT; CLN4B	DOID:14503	Neuronal Ceroid Lipofuscinosis	DOID:655	Inherited Metabolic Disorder
OMIM:162400	NEUROPATHY, HEREDITARY SENSORY AND AUTONOMIC, TYPE IA; HSAN1A	DOID:0050548	Hereditary Sensory Neuropathy	DOID:863	Nervous System Disease
OMIM:162500	NEUROPATHY, HEREDITARY, WITH LIABILITY TO PRESSURE PALSIES; HNPP	DOID:2477	Motor Peripheral Neuropathy	DOID:863	Nervous System Disease
OMIM:162800	CYCLIC NEUTROPENIA	DOID:5339	Cyclic Hematopoiesis	DOID:2914	Immune System Disease
OMIM:162830	NEUTROPHILIA, HEREDITARY	DOID:9500	Leukocyte Disease	DOID:2914	Immune System Disease
OMIM:162900	NEVUS, EPIDERMAL	DOID:14693	Clouston Syndrome	DOID:0050177	Monogenic Disease
OMIM:163000	CAPILLARY MALFORMATIONS, CONGENITAL; CMC	DOID:37	Skin Disease	DOID:16	Integumentary System Disease
OMIM:163200	SCHIMMELPENNING-FEUERSTEIN-MIMS SYNDROME; SFM	DOID:14693	Clouston Syndrome	DOID:0050177	Monogenic Disease
OMIM:163500	NIGHT BLINDNESS, CONGENITAL STATIONARY, AUTOSOMAL DOMINANT 2; CSNBAD2	DOID:0050534	Congenital Stationary Night Blindness	DOID:863	Nervous System Disease
OMIM:163800	SICK SINUS SYNDROME 2, AUTOSOMAL DOMINANT; SSS2	DOID:13884	Sick Sinus Syndrome	DOID:1287	Cardiovascular System Disease
OMIM:163950	NOONAN SYNDROME 1; NS1	DOID:3490	Noonan Syndrome	NA	NA
OMIM:164200	OCULODENTODIGITAL DYSPLASIA; ODDD	DOID:0060291	Oculodentodigital Dysplasia	NA	NA
OMIM:164230	OBSESSIVE-COMPULSIVE DISORDER; OCD	DOID:10933	Obsessive-Compulsive Disorder	DOID:1561	Cognitive Disorder
OMIM:164280	FEINGOLD SYNDROME 1; FGLDS1	DOID:1059	Intellectual Disability	DOID:0060037	Developmental Disorder of Mental Health
OMIM:164300	OCULOPHARYNGEAL MUSCULAR DYSTROPHY; OPMD	DOID:11719	Oculopharyngeal Muscular Dystrophy	DOID:17	Musculoskeletal System Disease
OMIM:164400	SPINOCEREBELLAR ATAXIA 1; SCA1	DOID:1441	Autosomal Dominant Cerebellar Ataxia	DOID:863	Nervous System Disease
OMIM:164500	SPINOCEREBELLAR ATAXIA 7; SCA7	DOID:14784	Olivopontocerebellar Atrophy	DOID:863	Nervous System Disease
OMIM:165300	OPTIC ATROPHY 3, AUTOSOMAL DOMINANT; OPA3	DOID:5723	Optic Atrophy	DOID:863	Nervous System Disease
OMIM:165500	OPTIC ATROPHY 1; OPA1	DOID:5723	Optic Atrophy	DOID:863	Nervous System Disease
OMIM:165550	OPTIC NERVE HYPOPLASIA, BILATERAL	DOID:14555	Foster-Kennedy Syndrome	DOID:863	Nervous System Disease
OMIM:165720	OSTEOARTHRITIS SUSCEPTIBILITY 1; OS1	DOID:8398	Osteoarthritis	DOID:17	Musculoskeletal System Disease
OMIM:165800	OSTEOCHONDRITIS DISSECANS, SHORT STATURE, AND EARLY-ONSET OSTEOARTHRITIS; OD	DOID:84	Osteochondritis Dissecans	DOID:17	Musculoskeletal System Disease
OMIM:166200	OSTEOGENESIS IMPERFECTA, TYPE I; OI1	DOID:12347	Osteogenesis Imperfecta	DOID:17	Musculoskeletal System Disease
OMIM:166210	OSTEOGENESIS IMPERFECTA, TYPE II; OI2	DOID:12347	Osteogenesis Imperfecta	DOID:17	Musculoskeletal System Disease
OMIM:166220	OSTEOGENESIS IMPERFECTA, TYPE IV; OI4	DOID:12347	Osteogenesis Imperfecta	DOID:17	Musculoskeletal System Disease
OMIM:166250	OSTEOGLOPHONIC DYSPLASIA; OGD	DOID:12721	Multiple Epiphyseal Dysplasia	DOID:17	Musculoskeletal System Disease
OMIM:166260	GNATHODIAPHYSEAL DYSPLASIA; GDD	DOID:12347	Osteogenesis Imperfecta	DOID:17	Musculoskeletal System Disease
OMIM:166300	MULTICENTRIC CARPOTARSAL OSTEOLYSIS SYNDROME; MCTO	DOID:0080001	Bone Disease	DOID:17	Musculoskeletal System Disease
OMIM:166350	OSSEOUS HETEROPLASIA, PROGRESSIVE; POH	DOID:37	Skin Disease	DOID:16	Integumentary System Disease
OMIM:166600	OSTEOPETROSIS, AUTOSOMAL DOMINANT 2; OPTA2	DOID:13533	Osteopetrosis	DOID:17	Musculoskeletal System Disease
OMIM:166700	BUSCHKE-OLLENDORFF SYNDROME; BOS	DOID:11991	Osteopoikilosis	DOID:17	Musculoskeletal System Disease
OMIM:166710	OSTEOPOROSIS	DOID:11476	Osteoporosis	DOID:17	Musculoskeletal System Disease
OMIM:166780	OTOFACIOCERVICAL SYNDROME 1; OTFCS	NA	NA	NA	NA
OMIM:166900	OVALOCYTOSIS, SOUTHEAST ASIAN; SAO	NA	NA	NA	NA
OMIM:167000	OVARIAN CANCER	DOID:2394	Ovarian Cancer	DOID:162	Cancer
OMIM:167030	NEPHROLITHIASIS, CALCIUM OXALATE; CAON	NA	NA	NA	NA
OMIM:167200	PACHYONYCHIA CONGENITA 1; PC1	DOID:0050449	Pachyonychia Congenita	DOID:0050177	Monogenic Disease
OMIM:167210	PACHYONYCHIA CONGENITA 2; PC2	DOID:0050449	Pachyonychia Congenita	DOID:0050177	Monogenic Disease
OMIM:167250	PAGET DISEASE OF BONE 3; PDB3	NA	NA	NA	NA
OMIM:167320	INCLUSION BODY MYOPATHY WITH EARLY-ONSET PAGET DISEASE WITH OR WITHOUT FRONTOTEMPORAL DEMENTIA 1; IBMPFD1	DOID:0050881	Inclusion Body Myopathy with Paget Disease of Bone and Frontotemporal Dementia	NA	NA
OMIM:167400	PAROXYSMAL EXTREME PAIN DISORDER	DOID:863	Nervous System Disease	NA	NA
OMIM:167800	PANCREATITIS, HEREDITARY; PCTT	DOID:4989	Pancreatitis	DOID:28	Endocrine System Disease
OMIM:167870	PANIC DISORDER 1; PAND1	DOID:594	Panic Disorder	DOID:1561	Cognitive Disorder
OMIM:168000	PARAGANGLIOMAS 1; PGL1	DOID:0050773	Paraganglioma	DOID:162	Cancer
OMIM:168300	PARAMYOTONIA CONGENITA OF VON EULENBURG; PMC	DOID:0050759	Myotonic Dystrophy Type 2	DOID:17	Musculoskeletal System Disease
OMIM:168400	PARASTREMMATIC DWARFISM	DOID:1059	Intellectual Disability	DOID:0060037	Developmental Disorder of Mental Health
OMIM:168500	PARIETAL FORAMINA 1; PFM1	DOID:0060285	Parietal Foramina	DOID:0080074	Neural Tube Defect
OMIM:168550	PARIETAL FORAMINA WITH CLEIDOCRANIAL DYSPLASIA; PFMCCD	DOID:13994	Cleidocranial Dysplasia	DOID:17	Musculoskeletal System Disease
OMIM:168600	PARKINSON DISEASE, LATE-ONSET; PD	DOID:14330	Parkinson's Disease	DOID:863	Nervous System Disease
OMIM:168601	PARKINSON DISEASE 1, AUTOSOMAL DOMINANT; PARK1	DOID:14330	Parkinson's Disease	DOID:863	Nervous System Disease
OMIM:168605	PERRY SYNDROME	DOID:1596	Mental Depression	DOID:1561	Cognitive Disorder
OMIM:169100	CHAR SYNDROME; CHAR	DOID:13832	Patent Ductus Arteriosus	DOID:1287	Cardiovascular System Disease
OMIM:169150	MACULAR DYSTROPHY, PATTERNED, 1; MDPT1	DOID:8501	Fundus Dystrophy	DOID:863	Nervous System Disease
OMIM:169400	PELGER-HUET ANOMALY; PHA	DOID:9631	Pelger-Huet Anomaly	DOID:0050177	Monogenic Disease
OMIM:169500	LEUKODYSTROPHY, DEMYELINATING, ADULT-ONSET, AUTOSOMAL DOMINANT; ADLD	DOID:3210	Pelizaeus-Merzbacher Disease	DOID:863	Nervous System Disease
OMIM:169600	BENIGN CHRONIC PEMPHIGUS; BCPM	DOID:0050429	Hailey-Hailey Disease	DOID:16	Integumentary System Disease
OMIM:170100	PROLIDASE DEFICIENCY	DOID:9252	Amino Acid Metabolic Disorder	DOID:655	Inherited Metabolic Disorder
OMIM:170390	ANDERSEN CARDIODYSRHYTHMIC PERIODIC PARALYSIS	DOID:0050434	Andersen-Tawil Syndrome	DOID:1287	Cardiovascular System Disease
OMIM:170400	HYPOKALEMIC PERIODIC PARALYSIS, TYPE 1; HOKPP1	DOID:14452	Hypokalemic Periodic Paralysis	DOID:655	Inherited Metabolic Disorder
OMIM:170500	HYPERKALEMIC PERIODIC PARALYSIS; HYPP	DOID:14451	Hyperkalemic Periodic Paralysis	DOID:655	Inherited Metabolic Disorder
OMIM:170650	PERIODONTITIS, AGGRESSIVE, 1	DOID:1474	Aggressive Periodontitis	DOID:77	Gastrointestinal System Disease
OMIM:171200	THIOUREA TASTING	NA	NA	NA	NA
OMIM:171300	PHEOCHROMOCYTOMA	DOID:0050771	Phaeochromocytoma	DOID:0060072	Benign Neoplasm
OMIM:171400	MULTIPLE ENDOCRINE NEOPLASIA, TYPE IIA; MEN2A	DOID:0050430	Multiple Endocrine Neoplasia Type 2a	DOID:0050177	Monogenic Disease
OMIM:172700	PICK DISEASE OF BRAIN	DOID:11870	Pick's Disease	DOID:863	Nervous System Disease
OMIM:172800	PIEBALD TRAIT; PBT	DOID:3263	Piebaldism	DOID:0050177	Monogenic Disease
OMIM:172870	PIGMENTED PARAVENOUS CHORIORETINAL ATROPHY; PPCRA	DOID:8466	Retinal Degeneration	DOID:863	Nervous System Disease
OMIM:173100	ISOLATED GROWTH HORMONE DEFICIENCY, TYPE II; IGHD2	DOID:9406	Hypopituitarism	DOID:28	Endocrine System Disease
OMIM:173200	PITYRIASIS RUBRA PILARIS; PRP	DOID:9212	Pityriasis Rubra Pilaris	DOID:16	Integumentary System Disease
OMIM:173600	PNEUMOTHORAX, PRIMARY SPONTANEOUS	DOID:1532	Pleural Disease	DOID:1579	Respiratory System Disease
OMIM:173650	KINDLER SYNDROME; KNDLRS	NA	NA	NA	NA
OMIM:173900	POLYCYSTIC KIDNEY DISEASE 1; PKD1	DOID:898	Polycystic Kidney Disease	DOID:0050177	Monogenic Disease
OMIM:174000	MEDULLARY CYSTIC KIDNEY DISEASE 1; MCKD1	DOID:898	Polycystic Kidney Disease	DOID:0050177	Monogenic Disease
OMIM:174050	POLYCYSTIC LIVER DISEASE 1; PCLD1	DOID:0050770	Polycystic Liver Disease	DOID:0050177	Monogenic Disease
OMIM:174200	POLYDACTYLY, POSTAXIAL, TYPE A1; PAPA1	DOID:1148	Polydactyly	NA	NA
OMIM:174300	OROFACIODIGITAL SYNDROME V; OFD5	DOID:0060316	Orofaciodigital Syndrome I	DOID:4501	Orofaciodigital Syndrome
OMIM:174500	POLYDACTYLY, PREAXIAL II; PPD2	DOID:1148	Polydactyly	NA	NA
OMIM:174700	POLYDACTYLY, PREAXIAL IV	DOID:1148	Polydactyly	NA	NA
OMIM:174800	MCCUNE-ALBRIGHT SYNDROME; MAS	DOID:1858	McCune Albright Syndrome	DOID:0050177	Monogenic Disease
OMIM:174810	FAMILIAL EXPANSILE OSTEOLYSIS; FEO	DOID:0080001	Bone Disease	DOID:17	Musculoskeletal System Disease
OMIM:174900	JUVENILE POLYPOSIS SYNDROME; JPS	DOID:0050787	Juvenile Polyposis Syndrome	DOID:0050177	Monogenic Disease
OMIM:175050	JUVENILE POLYPOSIS/HEREDITARY HEMORRHAGIC TELANGIECTASIA SYNDROME; JPHT	DOID:1270	Hereditary Hemorrhagic Telangiectasia	DOID:0050177	Monogenic Disease
OMIM:175100	FAMILIAL ADENOMATOUS POLYPOSIS 1; FAP1	DOID:0050424	Familial Adenomatous Polyposis	DOID:0050177	Monogenic Disease
OMIM:175200	PEUTZ-JEGHERS SYNDROME; PJS	DOID:3852	Peutz-Jeghers Syndrome	DOID:77	Gastrointestinal System Disease
OMIM:175700	GREIG CEPHALOPOLYSYNDACTYLY SYNDROME; GCPS	DOID:14761	Greig Cephalopolysyndactyly Syndrome	DOID:17	Musculoskeletal System Disease
OMIM:175780	PORENCEPHALY 1; POREN1	DOID:0060263	Porencephaly	DOID:863	Nervous System Disease
OMIM:175800	POROKERATOSIS 1, MULTIPLE TYPES; POROK1	NA	NA	NA	NA
OMIM:175900	POROKERATOSIS 3, MULTIPLE TYPES; POROK3	DOID:3805	Porokeratosis	DOID:16	Integumentary System Disease
OMIM:176000	PORPHYRIA, ACUTE INTERMITTENT; AIP	DOID:3890	Acute Intermittent Porphyria	DOID:655	Inherited Metabolic Disorder
OMIM:176100	PORPHYRIA CUTANEA TARDA	DOID:3132	Porphyria Cutanea Tarda	DOID:655	Inherited Metabolic Disorder
OMIM:176200	PORPHYRIA VARIEGATA	DOID:4346	Variegate Porphyria	DOID:655	Inherited Metabolic Disorder
OMIM:176270	PRADER-WILLI SYNDROME; PWS	DOID:11983	Prader-Willi Syndrome	DOID:0080014	Chromosomal Disease
OMIM:176305	PREAXIAL DEFICIENCY, POSTAXIAL POLYDACTYLY, AND HYPOSPADIAS	DOID:10892	Hypospadias	NA	NA
OMIM:176400	PRECOCIOUS PUBERTY, CENTRAL, 1; CPPB1	NA	NA	NA	NA
OMIM:176410	PRECOCIOUS PUBERTY, MALE-LIMITED	DOID:2277	Gonadal Disease	DOID:28	Endocrine System Disease
OMIM:176430	PREMATURE CHROMATID SEPARATION TRAIT; PCS	NA	NA	NA	NA
OMIM:176450	CURRARINO SYNDROME	NA	NA	NA	NA
OMIM:176500	CEREBRAL AMYLOID ANGIOPATHY, ITM2B-RELATED, 1	DOID:9246	Cerebral Amyloid Angiopathy	DOID:0060158	Acquired Metabolic Disease
OMIM:176670	HUTCHINSON-GILFORD PROGERIA SYNDROME; HGPS	DOID:3911	Progeria	DOID:0050177	Monogenic Disease
OMIM:176807	PROSTATE CANCER	DOID:10283	Prostate Cancer	DOID:162	Cancer
OMIM:176860	THROMBOPHILIA DUE TO PROTEIN C DEFICIENCY, AUTOSOMAL DOMINANT; THPH3	DOID:3756	Protein C Deficiency	DOID:2914	Immune System Disease
OMIM:176920	PROTEUS SYNDROME	DOID:13482	Proteus Syndrome	NA	NA
OMIM:177000	PROTOPORPHYRIA, ERYTHROPOIETIC; EPP	DOID:13270	Erythropoietic Protoporphyria	DOID:655	Inherited Metabolic Disorder
OMIM:177170	PSEUDOACHONDROPLASIA; PSACH	DOID:0080047	Pseudoachondroplasia	DOID:17	Musculoskeletal System Disease
OMIM:177200	LIDDLE SYNDROME; LIDLS	DOID:0050477	Liddle Syndrome	DOID:18	Urinary System Disease
OMIM:177400	BUTYRYLCHOLINESTERASE; BCHE	NA	NA	NA	NA
OMIM:177650	EXFOLIATION SYNDROME; XFS	DOID:13641	Exfoliation Syndrome	DOID:863	Nervous System Disease
OMIM:177735	PSEUDOHYPOALDOSTERONISM, TYPE I, AUTOSOMAL DOMINANT; PHA1A	DOID:4479	Pseudohypoaldosteronism	DOID:18	Urinary System Disease
OMIM:177820	PSEUDO-VON WILLEBRAND DISEASE; VWDP	DOID:12531	von Willebrand's Disease	DOID:2914	Immune System Disease
OMIM:177850	PSEUDOXANTHOMA ELASTICUM, FORME FRUSTE	DOID:2738	Pseudoxanthoma Elasticum	DOID:0050177	Monogenic Disease
OMIM:177900	PSORIASIS 1, SUSCEPTIBILITY TO; PSORS1	DOID:8893	Psoriasis	DOID:16	Integumentary System Disease
OMIM:178110	ARTHROGRYPOSIS, DISTAL, TYPE 8; DA8	NA	NA	NA	NA
OMIM:178500	PULMONARY FIBROSIS, IDIOPATHIC; IPF	DOID:0050156	Idiopathic Pulmonary Fibrosis	DOID:1579	Respiratory System Disease
OMIM:178600	PULMONARY HYPERTENSION, PRIMARY, 1; PPH1	DOID:14557	Primary Pulmonary Hypertension	DOID:1287	Cardiovascular System Disease
OMIM:179800	RENAL TUBULAR ACIDOSIS, DISTAL, AUTOSOMAL DOMINANT	DOID:14219	Renal Tubular Acidosis	DOID:18	Urinary System Disease
OMIM:179850	DOWLING-DEGOS DISEASE 1; DDD1	DOID:0060256	Dowling-Degos Disease	DOID:16	Integumentary System Disease
OMIM:180000	RETINAL ARTERIES, TORTUOSITY OF; RATOR	NA	NA	NA	NA
OMIM:180100	RETINITIS PIGMENTOSA 1; RP1	DOID:10584	Retinitis Pigmentosa	DOID:863	Nervous System Disease
OMIM:180104	RETINITIS PIGMENTOSA 9; RP9	DOID:10584	Retinitis Pigmentosa	DOID:863	Nervous System Disease
OMIM:180105	RETINITIS PIGMENTOSA 10; RP10	DOID:10584	Retinitis Pigmentosa	DOID:863	Nervous System Disease
OMIM:180200	RETINOBLASTOMA; RB1	DOID:4647	Trilateral Retinoblastoma	DOID:162	Cancer
OMIM:180295	RHABDOMYOSARCOMA, EMBRYONAL, 2; RMSE2	DOID:3247	Rhabdomyosarcoma	DOID:162	Cancer
OMIM:180300	RHEUMATOID ARTHRITIS; RA	DOID:7148	Rheumatoid Arthritis	DOID:17	Musculoskeletal System Disease
OMIM:180500	AXENFELD-RIEGER SYNDROME, TYPE 1; RIEG1	DOID:14686	Axenfeld-Rieger Syndrome	DOID:0050177	Monogenic Disease
OMIM:180550	RING DERMOID OF CORNEA; RDC	DOID:4251	Conjunctival Disease	DOID:863	Nervous System Disease
OMIM:180700	ROBINOW SYNDROME, AUTOSOMAL DOMINANT 1; DRS1	DOID:0060254	Robinow Syndrome	NA	NA
OMIM:180750	ROBINOW-SORAUF SYNDROME	DOID:12960	Acrocephalosyndactylia	DOID:17	Musculoskeletal System Disease
OMIM:180800	ROUSSY-LEVY HEREDITARY AREFLEXIC DYSTASIA	DOID:10595	Charcot-Marie-Tooth Disease	DOID:863	Nervous System Disease
OMIM:180849	RUBINSTEIN-TAYBI SYNDROME 1; RSTS1	DOID:1933	Rubinstein-Taybi Syndrome	DOID:0050177	Monogenic Disease
OMIM:180860	SILVER-RUSSELL SYNDROME; SRS	DOID:14681	Silver-Russell Syndrome	DOID:0080014	Chromosomal Disease
OMIM:180920	APLASIA OF LACRIMAL AND SALIVARY GLANDS; ALSG	DOID:13757	Excessive Tearing	DOID:863	Nervous System Disease
OMIM:181000	SARCOIDOSIS, SUSCEPTIBILITY TO, 1; SS1	DOID:11335	Sarcoidosis	DOID:2914	Immune System Disease
OMIM:181030	SALIVARY GLAND ADENOMA, PLEOMORPHIC	DOID:452	Pleomorphic Adenoma	DOID:0060072	Benign Neoplasm
OMIM:181270	SCALP-EAR-NIPPLE SYNDROME; SENS	DOID:10892	Hypospadias	NA	NA
OMIM:181350	EMERY-DREIFUSS MUSCULAR DYSTROPHY 2, AUTOSOMAL DOMINANT; EDMD2	DOID:11726	Emery-Dreifuss Muscular Dystrophy	DOID:17	Musculoskeletal System Disease
OMIM:181400	SCAPULOPERONEAL SYNDROME, NEUROGENIC, KAESER TYPE; SCPNK	DOID:12377	Spinal Muscular Atrophy	DOID:863	Nervous System Disease
OMIM:181405	SCAPULOPERONEAL SPINAL MUSCULAR ATROPHY; SPSMA	DOID:12377	Spinal Muscular Atrophy	DOID:863	Nervous System Disease
OMIM:181430	SCAPULOPERONEAL MYOPATHY, MYH7-RELATED; SPMM	DOID:0060253	Scapuloperoneal Myopathy	DOID:17	Musculoskeletal System Disease
OMIM:181450	ULNAR-MAMMARY SYNDROME; UMS	DOID:3463	Breast Disease	DOID:0060118	Thoracic Disease
OMIM:181500	SCHIZOPHRENIA; SCZD	DOID:5419	Schizophrenia	DOID:1561	Cognitive Disorder
OMIM:182000	KERATOSIS, SEBORRHEIC	DOID:6498	Seborrheic Keratosis	DOID:16	Integumentary System Disease
OMIM:182170	ANEMIA, SIDEROBLASTIC, 4; SIDBA4	NA	NA	NA	NA
OMIM:182212	SHPRINTZEN-GOLDBERG CRANIOSYNOSTOSIS SYNDROME; SGS	DOID:2340	Craniosynostosis	DOID:17	Musculoskeletal System Disease
OMIM:182230	SEPTOOPTIC DYSPLASIA	DOID:863	Nervous System Disease	NA	NA
OMIM:182250	SINGLETON-MERTEN SYNDROME 1; SGMRT1	DOID:520	Aortic Disease	DOID:1287	Cardiovascular System Disease
OMIM:182280	SMALL CELL CANCER OF THE LUNG	DOID:5409	Lung Small Cell Carcinoma	DOID:162	Cancer
OMIM:182290	SMITH-MAGENIS SYNDROME; SMS	DOID:13364	Obsolete Chronobiology Disease	NA	NA
OMIM:182410	SNEDDON SYNDROME	DOID:13096	Sneddon Syndrome	DOID:1287	Cardiovascular System Disease
OMIM:182600	SPASTIC PARAPLEGIA 3, AUTOSOMAL DOMINANT; SPG3A	DOID:2476	Hereditary Spastic Paraplegia	DOID:863	Nervous System Disease
OMIM:182601	SPASTIC PARAPLEGIA 4, AUTOSOMAL DOMINANT; SPG4	DOID:2476	Hereditary Spastic Paraplegia	DOID:863	Nervous System Disease
OMIM:182870	SPECTRIN, BETA, ERYTHROCYTIC; SPTB	NA	NA	NA	NA
OMIM:182900	SPHEROCYTOSIS, TYPE 1; SPH1	DOID:12971	Hereditary Spherocytosis	DOID:2914	Immune System Disease
OMIM:182920	MYOPATHY, SPHEROID BODY	DOID:14264	Benign Neonatal Seizures	DOID:863	Nervous System Disease
OMIM:182940	NEURAL TUBE DEFECTS, SUSCEPTIBILITY TO; NTD	DOID:863	Nervous System Disease	NA	NA
OMIM:182980	SPINAL MUSCULAR ATROPHY, LATE-ONSET, FINKEL TYPE; SMAFK	DOID:12377	Spinal Muscular Atrophy	DOID:863	Nervous System Disease
OMIM:183086	SPINOCEREBELLAR ATAXIA 6; SCA6	DOID:1441	Autosomal Dominant Cerebellar Ataxia	DOID:863	Nervous System Disease
OMIM:183090	SPINOCEREBELLAR ATAXIA 2; SCA2	DOID:0060204	Amyotrophic Lateral Sclerosis Type 13	DOID:863	Nervous System Disease
OMIM:183900	SPONDYLOEPIPHYSEAL DYSPLASIA CONGENITA; SEDC	DOID:14789	Spondyloepiphyseal Dysplasia Congenita	DOID:17	Musculoskeletal System Disease
OMIM:184095	SPONDYLOEPIPHYSEAL DYSPLASIA, MAROTEAUX TYPE	DOID:12721	Multiple Epiphyseal Dysplasia	DOID:17	Musculoskeletal System Disease
OMIM:184250	SPONDYLOEPIMETAPHYSEAL DYSPLASIA, STRUDWICK TYPE; SEMDSTWK	DOID:0080028	Spondyloepimetaphyseal Dysplasia, Strudwick Type	DOID:17	Musculoskeletal System Disease
OMIM:184252	SPONDYLOMETAPHYSEAL DYSPLASIA, KOZLOWSKI TYPE; SMDK	DOID:12721	Multiple Epiphyseal Dysplasia	DOID:17	Musculoskeletal System Disease
OMIM:184450	STUTTERING, FAMILIAL PERSISTENT, 1; STUT1	NA	NA	NA	NA
OMIM:184460	STAPES ANKYLOSIS WITH BROAD THUMB AND TOES	DOID:11971	Synostosis	DOID:17	Musculoskeletal System Disease
OMIM:184500	STEATOCYSTOMA MULTIPLEX	DOID:0050449	Pachyonychia Congenita	DOID:0050177	Monogenic Disease
OMIM:184840	STICKLER SYNDROME, TYPE III; STL3	DOID:0080046	Stickler Syndrome	DOID:0050177	Monogenic Disease
OMIM:184900	STIFF SKIN SYNDROME; SSKS	DOID:37	Skin Disease	DOID:16	Integumentary System Disease
OMIM:185000	OVERHYDRATED HEREDITARY STOMATOCYTOSIS; OHST	DOID:589	Congenital Hemolytic Anemia	DOID:2914	Immune System Disease
OMIM:185020	CRYOHYDROCYTOSIS; CHC	NA	NA	NA	NA
OMIM:185070	STORMORKEN SYNDROME; STRMK	DOID:0060354	Stormorken Syndrome	DOID:2914	Immune System Disease
OMIM:185300	STURGE-WEBER SYNDROME; SWS	DOID:255	Hemangioma	DOID:0060072	Benign Neoplasm
OMIM:185500	SUPRAVALVULAR AORTIC STENOSIS; SVAS	DOID:1929	Supravalvular Aortic Stenosis	DOID:1287	Cardiovascular System Disease
OMIM:185800	SYMPHALANGISM, PROXIMAL, 1A; SYM1A	DOID:0050788	Proximal Symphalangism	DOID:0050177	Monogenic Disease
OMIM:186000	SYNPOLYDACTYLY 1; SPD1	DOID:0060242	Synpolydactyly	DOID:17	Musculoskeletal System Disease
OMIM:186100	SYNDACTYLY, TYPE III	DOID:11193	Syndactyly	DOID:17	Musculoskeletal System Disease
OMIM:186200	SYNDACTYLY, TYPE IV; SDTY4	DOID:11193	Syndactyly	DOID:17	Musculoskeletal System Disease
OMIM:186300	SYNDACTYLY, TYPE V; SDTY5	DOID:11193	Syndactyly	DOID:17	Musculoskeletal System Disease
OMIM:186500	MULTIPLE SYNOSTOSES SYNDROME 1; SYNS1	DOID:0050794	Multiple Synostoses Syndrome	DOID:17	Musculoskeletal System Disease
OMIM:186570	TARSAL-CARPAL COALITION SYNDROME; TCC	DOID:0050789	Tarsal-Carpal Coalition Syndrome	DOID:0050177	Monogenic Disease
OMIM:186580	BLAU SYNDROME; BLAUS	DOID:0050678	Blau Syndrome	DOID:0050177	Monogenic Disease
OMIM:187300	TELANGIECTASIA, HEREDITARY HEMORRHAGIC, OF RENDU, OSLER, AND WEBER; HHT	DOID:1270	Hereditary Hemorrhagic Telangiectasia	DOID:0050177	Monogenic Disease
OMIM:187500	TETRALOGY OF FALLOT; TOF	DOID:6419	Tetralogy of Fallot	DOID:1287	Cardiovascular System Disease
OMIM:187600	THANATOPHORIC DYSPLASIA, TYPE I; TD1	DOID:13481	Thanatophoric Dysplasia	DOID:17	Musculoskeletal System Disease
OMIM:187601	THANATOPHORIC DYSPLASIA, TYPE II; TD2	DOID:13481	Thanatophoric Dysplasia	DOID:17	Musculoskeletal System Disease
OMIM:187800	BLEEDING DISORDER, PLATELET-TYPE, 16; BDPLT16	DOID:2219	Glanzmann's Thrombasthenia	DOID:2914	Immune System Disease
OMIM:187900	BLEEDING DISORDER, PLATELET-TYPE, 17; BDPLT17	DOID:2219	Glanzmann's Thrombasthenia	DOID:2914	Immune System Disease
OMIM:187950	THROMBOCYTHEMIA 1; THCYT1	DOID:2224	Hemorrhagic Thrombocythemia	DOID:162	Cancer
OMIM:188000	THROMBOCYTOPENIA 2; THC2	DOID:1588	Thrombocytopenia	DOID:2914	Immune System Disease
OMIM:188050	THROMBOPHILIA DUE TO THROMBIN DEFECT; THPH1	DOID:2452	Thrombophilia	DOID:2914	Immune System Disease
OMIM:188055	THROMBOPHILIA DUE TO ACTIVATED PROTEIN C RESISTANCE; THPH2	DOID:2452	Thrombophilia	DOID:2914	Immune System Disease
OMIM:188400	DIGEORGE SYNDROME; DGS	DOID:11198	DiGeorge Syndrome	DOID:0080014	Chromosomal Disease
OMIM:188470	THYROID CANCER, NONMEDULLARY, 2; NMTC2	DOID:3962	Follicular Thyroid Carcinoma	DOID:162	Cancer
OMIM:188550	THYROID CANCER, NONMEDULLARY, 1; NMTC1	DOID:3969	Papillary Thyroid Carcinoma	DOID:162	Cancer
OMIM:188570	THYROID HORMONE RESISTANCE, GENERALIZED, AUTOSOMAL DOMINANT; GRTH	DOID:11633	Thyroid Hormone Resistance Syndrome	DOID:28	Endocrine System Disease
OMIM:188580	THYROTOXIC PERIODIC PARALYSIS, SUSCEPTIBILITY TO, 1; TTPP1	NA	NA	NA	NA
OMIM:188740	TIBIA, HYPOPLASIA OR APLASIA OF, WITH POLYDACTYLY; THYP	DOID:1148	Polydactyly	NA	NA
OMIM:188890	TOBACCO ADDICTION, SUSCEPTIBILITY TO	DOID:0050742	Nicotine Dependence	DOID:303	Substance-Related Disorder
OMIM:189500	WITKOP SYNDROME	DOID:6678	Tooth and Nail Syndrome	NA	NA
OMIM:189800	PREECLAMPSIA/ECLAMPSIA 1; PEE1	DOID:10591	Pre-Eclampsia	DOID:1287	Cardiovascular System Disease
OMIM:190300	TREMOR, HEREDITARY ESSENTIAL, 1; ETM1	DOID:4990	Essential Tremor	DOID:863	Nervous System Disease
OMIM:190320	TRICHODENTOOSSEOUS SYNDROME; TDO	DOID:693	Dental Enamel Hypoplasia	DOID:77	Gastrointestinal System Disease
OMIM:190330	TRICHOMEGALY; TCMGLY	NA	NA	NA	NA
OMIM:190350	TRICHORHINOPHALANGEAL SYNDROME, TYPE I; TRPS1	DOID:14743	Trichorhinophalangeal Syndrome Type I	DOID:0050177	Monogenic Disease
OMIM:190351	TRICHORHINOPHALANGEAL SYNDROME, TYPE III; TRPS3	DOID:0050552	NA	NA	NA
OMIM:190440	TRIGONOCEPHALY 1; TRIGNO1	DOID:2340	Craniosynostosis	DOID:17	Musculoskeletal System Disease
OMIM:190685	DOWN SYNDROME	DOID:14250	Down Syndrome	DOID:0080014	Chromosomal Disease
OMIM:190900	TRITANOPIA	DOID:11661	Blue Color Blindness	DOID:863	Nervous System Disease
OMIM:191100	TUBEROUS SCLEROSIS 1; TSC1	DOID:13515	Tuberous Sclerosis	DOID:0050177	Monogenic Disease
OMIM:191830	RENAL HYPODYSPLASIA/APLASIA 1; RHDA1	DOID:14766	Renal Agenesis	DOID:18	Urinary System Disease
OMIM:191900	MUCKLE-WELLS SYNDROME; MWS	DOID:37	Skin Disease	DOID:16	Integumentary System Disease
OMIM:192315	VASCULOPATHY, RETINAL, WITH CEREBRAL LEUKODYSTROPHY; RVCL	DOID:5679	Retinal Disease	DOID:863	Nervous System Disease
OMIM:192430	VELOCARDIOFACIAL SYNDROME	DOID:12583	Velocardiofacial Syndrome	DOID:0080014	Chromosomal Disease
OMIM:192500	LONG QT SYNDROME 1; LQT1	DOID:2843	Long QT Syndrome	DOID:1287	Cardiovascular System Disease
OMIM:192600	CARDIOMYOPATHY, FAMILIAL HYPERTROPHIC, 1; CMH1	DOID:11984	Hypertrophic Cardiomyopathy	DOID:1287	Cardiovascular System Disease
OMIM:192605	VENTRICULAR TACHYCARDIA, FAMILIAL	DOID:114	Heart Disease	DOID:1287	Cardiovascular System Disease
OMIM:192950	VERTICAL TALUS, CONGENITAL; CVT	DOID:17	Musculoskeletal System Disease	NA	NA
OMIM:193100	HYPOPHOSPHATEMIC RICKETS, AUTOSOMAL DOMINANT; ADHR	DOID:0050445	X-Linked Hypophosphatemic Rickets	DOID:17	Musculoskeletal System Disease
OMIM:193200	VITILIGO-ASSOCIATED MULTIPLE AUTOIMMUNE DISEASE SUSCEPTIBILITY 6; VAMAS6	NA	NA	NA	NA
OMIM:193220	VITREORETINOCHOROIDOPATHY; VRCP	DOID:8466	Retinal Degeneration	DOID:863	Nervous System Disease
OMIM:193230	VITREORETINAL DEGENERATION, SNOWFLAKE TYPE; SVD	DOID:8466	Retinal Degeneration	DOID:863	Nervous System Disease
OMIM:193235	VITREORETINOPATHY, NEOVASCULAR INFLAMMATORY; VRNI	NA	NA	NA	NA
OMIM:193300	VON HIPPEL-LINDAU SYNDROME; VHL	DOID:14175	von Hippel-Lindau Disease	DOID:0060072	Benign Neoplasm
OMIM:193400	VON WILLEBRAND DISEASE, TYPE 1; VWD1	DOID:12531	von Willebrand's Disease	DOID:2914	Immune System Disease
OMIM:193500	WAARDENBURG SYNDROME, TYPE 1; WS1	DOID:9258	Waardenburg's Syndrome	DOID:0050177	Monogenic Disease
OMIM:193510	WAARDENBURG SYNDROME, TYPE 2A; WS2A	DOID:9258	Waardenburg's Syndrome	DOID:0050177	Monogenic Disease
OMIM:193520	WATSON SYNDROME; WTSN	DOID:8712	Neurofibromatosis	DOID:0050177	Monogenic Disease
OMIM:193530	WEYERS ACROFACIAL DYSOSTOSIS; WAD	DOID:1091	Tooth Disease	DOID:77	Gastrointestinal System Disease
OMIM:193670	WHIM SYNDROME; WHIMS	DOID:612	Primary Immunodeficiency Disease	DOID:2914	Immune System Disease
OMIM:193700	ARTHROGRYPOSIS, DISTAL, TYPE 2A; DA2A	DOID:0050646	Distal Arthrogryposis	DOID:17	Musculoskeletal System Disease
OMIM:193900	WHITE SPONGE NEVUS 1; WSN1	DOID:0050448	Hereditary Mucosal Leukokeratosis	DOID:16	Integumentary System Disease
OMIM:194070	WILMS TUMOR 1; WT1	DOID:2154	Nephroblastoma	DOID:162	Cancer
OMIM:194071	WILMS TUMOR 2; WT2	NA	NA	NA	NA
OMIM:194080	DENYS-DRASH SYNDROME; DDS	DOID:3764	Denys-Drash Syndrome	DOID:0050177	Monogenic Disease
OMIM:194200	WOLFF-PARKINSON-WHITE SYNDROME	DOID:384	Wolff-Parkinson-White Syndrome	DOID:1287	Cardiovascular System Disease
OMIM:194300	WOOLLY HAIR, AUTOSOMAL DOMINANT; ADWH	NA	NA	NA	NA
OMIM:194380	DEHYDRATED HEREDITARY STOMATOCYTOSIS 1 WITH OR WITHOUT PSEUDOHYPERKALEMIA AND/OR PERINATAL EDEMA; DHS1	DOID:589	Congenital Hemolytic Anemia	DOID:2914	Immune System Disease
OMIM:200100	ABETALIPOPROTEINEMIA; ABL	DOID:1386	Abetalipoproteinemia	DOID:655	Inherited Metabolic Disorder
OMIM:200110	ABLEPHARON-MACROSTOMIA SYNDROME; AMS	NA	NA	NA	NA
OMIM:200150	CHOREOACANTHOCYTOSIS; CHAC	DOID:1289	Neurodegenerative Disease	DOID:863	Nervous System Disease
OMIM:200500	ACHEIROPODY; ACHP	DOID:0050603	Acheiropody	DOID:17	Musculoskeletal System Disease
OMIM:200600	ACHONDROGENESIS, TYPE IA; ACG1A	DOID:0080054	Achondrogenesis Type IA	DOID:17	Musculoskeletal System Disease
OMIM:200610	ACHONDROGENESIS, TYPE II; ACG2	DOID:0080056	Achondrogenesis Type II	DOID:17	Musculoskeletal System Disease
OMIM:200700	CHONDRODYSPLASIA, GREBE TYPE	DOID:0080052	Acromesomelic Dysplasia, Grebe Type	DOID:17	Musculoskeletal System Disease
OMIM:200990	ACROCALLOSAL SYNDROME; ACLS	DOID:9250	Acrocallosal Syndrome	NA	NA
OMIM:201000	CARPENTER SYNDROME 1; CRPT1	DOID:0060234	Carpenter Syndrome	DOID:17	Musculoskeletal System Disease
OMIM:201100	ACRODERMATITIS ENTEROPATHICA, ZINC-DEFICIENCY TYPE; AEZ	DOID:0050605	Acrodermatitis Enteropathica	DOID:655	Inherited Metabolic Disorder
OMIM:201250	ACROMESOMELIC DYSPLASIA, HUNTER-THOMPSON TYPE; AMDH	DOID:0080051	Acromesomelic Dysplasia, Hunter-Thompson Type	DOID:17	Musculoskeletal System Disease
OMIM:201300	NEUROPATHY, HEREDITARY SENSORY AND AUTONOMIC, TYPE IIA; HSAN2A	DOID:0050548	Hereditary Sensory Neuropathy	DOID:863	Nervous System Disease
OMIM:201400	ACTH DEFICIENCY, ISOLATED; IAD	DOID:28	Endocrine System Disease	NA	NA
OMIM:201450	ACYL-CoA DEHYDROGENASE, MEDIUM-CHAIN, DEFICIENCY OF; ACADMD	DOID:3146	Lipid Metabolism Disorder	DOID:655	Inherited Metabolic Disorder
OMIM:201470	ACYL-CoA DEHYDROGENASE, SHORT-CHAIN, DEFICIENCY OF; ACADSD	DOID:3146	Lipid Metabolism Disorder	DOID:655	Inherited Metabolic Disorder
OMIM:201475	ACYL-CoA DEHYDROGENASE, VERY LONG-CHAIN, DEFICIENCY OF; ACADVLD	DOID:3146	Lipid Metabolism Disorder	DOID:655	Inherited Metabolic Disorder
OMIM:201710	LIPOID CONGENITAL ADRENAL HYPERPLASIA; LCAH	DOID:0050811	Congenital Adrenal Hyperplasia	DOID:655	Inherited Metabolic Disorder
OMIM:201750	ANTLEY-BIXLER SYNDROME WITH GENITAL ANOMALIES AND DISORDERED STEROIDOGENESIS; ABS1	DOID:0050462	Antley-Bixler Syndrome	DOID:0050177	Monogenic Disease
OMIM:201810	ADRENAL HYPERPLASIA, CONGENITAL, DUE TO 3-BETA-HYDROXYSTEROID DEHYDROGENASE 2 DEFICIENCY	DOID:0050811	Congenital Adrenal Hyperplasia	DOID:655	Inherited Metabolic Disorder
OMIM:201910	ADRENAL HYPERPLASIA, CONGENITAL, DUE TO 21-HYDROXYLASE DEFICIENCY	DOID:0050811	Congenital Adrenal Hyperplasia	DOID:655	Inherited Metabolic Disorder
OMIM:202010	ADRENAL HYPERPLASIA, CONGENITAL, DUE TO STEROID 11-BETA-HYDROXYLASE DEFICIENCY	DOID:0050811	Congenital Adrenal Hyperplasia	DOID:655	Inherited Metabolic Disorder
OMIM:202110	ADRENAL HYPERPLASIA, CONGENITAL, DUE TO 17-ALPHA-HYDROXYLASE DEFICIENCY	DOID:0050811	Congenital Adrenal Hyperplasia	DOID:655	Inherited Metabolic Disorder
OMIM:202200	GLUCOCORTICOID DEFICIENCY 1; GCCD1	DOID:1701	Steroid Inherited Metabolic Disorder	DOID:655	Inherited Metabolic Disorder
OMIM:202300	ADRENOCORTICAL CARCINOMA, HEREDITARY; ADCC	DOID:3948	Adrenocortical Carcinoma	DOID:162	Cancer
OMIM:202370	PEROXISOME BIOGENESIS DISORDER 2B; PBD2B	DOID:10588	Adrenoleukodystrophy	DOID:863	Nervous System Disease
OMIM:202400	AFIBRINOGENEMIA, CONGENITAL	DOID:2236	Congenital Afibrinogenemia	DOID:2914	Immune System Disease
OMIM:202650	AGNATHIA-OTOCEPHALY COMPLEX; AGOTC	DOID:0060341	Agnathia-Otocephaly Complex	NA	NA
OMIM:202700	NEUTROPENIA, SEVERE CONGENITAL, 1, AUTOSOMAL DOMINANT; SCN1	DOID:0050590	Severe Congenital Neutropenia	DOID:2914	Immune System Disease
OMIM:203100	ALBINISM, OCULOCUTANEOUS, TYPE IA; OCA1A	DOID:0050632	Oculocutaneous Albinism	DOID:0050177	Monogenic Disease
OMIM:203200	ALBINISM, OCULOCUTANEOUS, TYPE II; OCA2	DOID:0050632	Oculocutaneous Albinism	DOID:0050177	Monogenic Disease
OMIM:203290	ALBINISM, OCULOCUTANEOUS, TYPE III; OCA3	DOID:0050632	Oculocutaneous Albinism	DOID:0050177	Monogenic Disease
OMIM:203300	HERMANSKY-PUDLAK SYNDROME 1; HPS1	DOID:3753	Hermansky-Pudlak Syndrome	DOID:0050177	Monogenic Disease
OMIM:203400	CORTICOSTERONE METHYLOXIDASE TYPE I DEFICIENCY	DOID:9553	Adrenal Gland Disease	DOID:28	Endocrine System Disease
OMIM:203450	ALEXANDER DISEASE; ALXDRD	DOID:4252	Alexander Disease	DOID:863	Nervous System Disease
OMIM:203500	ALKAPTONURIA; AKU	DOID:9270	Alkaptonuria	DOID:655	Inherited Metabolic Disorder
OMIM:203655	ALOPECIA UNIVERSALIS CONGENITA; ALUNC	DOID:0050634	Alopecia Universalis	DOID:16	Integumentary System Disease
OMIM:203700	MITOCHONDRIAL DNA DEPLETION SYNDROME 4A (ALPERS TYPE); MTDPS4A	DOID:1442	Alpers Syndrome	DOID:863	Nervous System Disease
OMIM:203750	ALPHA-METHYLACETOACETIC ACIDURIA	DOID:14723	Beta-Ketothiolase Deficiency	DOID:0050177	Monogenic Disease
OMIM:203780	ALPORT SYNDROME, AUTOSOMAL RECESSIVE	DOID:10983	Alport Syndrome	DOID:0050177	Monogenic Disease
OMIM:203800	ALSTROM SYNDROME; ALMS	DOID:0050473	Alstrom Syndrome	DOID:0050177	Monogenic Disease
OMIM:204000	LEBER CONGENITAL AMAUROSIS 1; LCA1	DOID:14791	Leber Congenital Amaurosis	DOID:863	Nervous System Disease
OMIM:204100	LEBER CONGENITAL AMAUROSIS 2; LCA2	DOID:14791	Leber Congenital Amaurosis	DOID:863	Nervous System Disease
OMIM:204200	CEROID LIPOFUSCINOSIS, NEURONAL, 3; CLN3	DOID:14503	Neuronal Ceroid Lipofuscinosis	DOID:655	Inherited Metabolic Disorder
OMIM:204300	CEROID LIPOFUSCINOSIS, NEURONAL, 4A, AUTOSOMAL RECESSIVE; CLN4A	DOID:14503	Neuronal Ceroid Lipofuscinosis	DOID:655	Inherited Metabolic Disorder
OMIM:204500	CEROID LIPOFUSCINOSIS, NEURONAL, 2; CLN2	DOID:14503	Neuronal Ceroid Lipofuscinosis	DOID:655	Inherited Metabolic Disorder
OMIM:204650	AMELOGENESIS IMPERFECTA, TYPE IC; AI1C	DOID:2187	Amelogenesis Imperfecta	DOID:77	Gastrointestinal System Disease
OMIM:204690	AMELOGENESIS IMPERFECTA, TYPE IG; AI1G	DOID:2187	Amelogenesis Imperfecta	DOID:77	Gastrointestinal System Disease
OMIM:204700	AMELOGENESIS IMPERFECTA, HYPOMATURATION TYPE, IIA1; AI2A1	DOID:2187	Amelogenesis Imperfecta	DOID:77	Gastrointestinal System Disease
OMIM:204750	2-AMINOADIPIC 2-OXOADIPIC ACIDURIA; AMOXAD	NA	NA	NA	NA
OMIM:204870	CORNEAL DYSTROPHY, GELATINOUS DROP-LIKE; GDLD	DOID:12318	Corneal Granular Dystrophy	DOID:863	Nervous System Disease
OMIM:205100	AMYOTROPHIC LATERAL SCLEROSIS 2, JUVENILE; ALS2	DOID:0060194	Amyotrophic Lateral Sclerosis Type 2	DOID:863	Nervous System Disease
OMIM:205400	TANGIER DISEASE; TGD	DOID:1388	Tangier Disease	DOID:655	Inherited Metabolic Disorder
OMIM:205950	ANEMIA, SIDEROBLASTIC, 2, PYRIDOXINE-REFRACTORY; SIDBA2	DOID:0060065	Pyridoxine-Refractory Autosomal Recessive Sideroblastic Anemia	DOID:2914	Immune System Disease
OMIM:206100	ANEMIA, HYPOCHROMIC MICROCYTIC, WITH IRON OVERLOAD 1; AHMIO1	DOID:0050642	Hypochromic Microcytic Anemia	DOID:2914	Immune System Disease
OMIM:206200	IRON-REFRACTORY IRON DEFICIENCY ANEMIA; IRIDA	DOID:11252	Microcytic Anemia	DOID:2914	Immune System Disease
OMIM:206700	GILLESPIE SYNDROME; GLSP	DOID:1059	Intellectual Disability	DOID:0060037	Developmental Disorder of Mental Health
OMIM:206800	NAIL DISORDER, NONSYNDROMIC CONGENITAL, 4; NDNC4	DOID:0050643	Anonychia Congenita	DOID:16	Integumentary System Disease
OMIM:206900	MICROPHTHALMIA, SYNDROMIC 3; MCOPS3	DOID:10629	Microphthalmia	DOID:863	Nervous System Disease
OMIM:206920	MICROPHTHALMIA WITH LIMB ANOMALIES; MLA	DOID:9258	Waardenburg's Syndrome	DOID:0050177	Monogenic Disease
OMIM:207410	ANTLEY-BIXLER SYNDROME WITHOUT GENITAL ANOMALIES OR DISORDERED STEROIDOGENESIS; ABS2	DOID:0050462	Antley-Bixler Syndrome	DOID:0050177	Monogenic Disease
OMIM:207750	APOLIPOPROTEIN C-II DEFICIENCY	DOID:14118	Familial Lipoprotein Lipase Deficiency	DOID:655	Inherited Metabolic Disorder
OMIM:207800	ARGININEMIA	DOID:9278	Hyperargininemia	DOID:655	Inherited Metabolic Disorder
OMIM:207900	ARGININOSUCCINIC ACIDURIA	DOID:14755	Argininosuccinic Aciduria	DOID:655	Inherited Metabolic Disorder
OMIM:208000	ARTERIAL CALCIFICATION, GENERALIZED, OF INFANCY, 1; GACI1	DOID:0050644	Arterial Calcification of Infancy	DOID:1287	Cardiovascular System Disease
OMIM:208050	ARTERIAL TORTUOSITY SYNDROME; ATS	DOID:0050645	Arterial Tortuosity Syndrome	DOID:17	Musculoskeletal System Disease
OMIM:208085	ARTHROGRYPOSIS, RENAL DYSFUNCTION, AND CHOLESTASIS 1; ARCS1	DOID:0050763	ARC Syndrome	NA	NA
OMIM:208150	FETAL AKINESIA DEFORMATION SEQUENCE; FADS	DOID:381	Arthropathy	DOID:17	Musculoskeletal System Disease
OMIM:208230	ARTHROPATHY, PROGRESSIVE PSEUDORHEUMATOID, OF CHILDHOOD; PPAC	DOID:14286	Neurogenic Arthropathy	DOID:17	Musculoskeletal System Disease
OMIM:208250	CAMPTODACTYLY-ARTHROPATHY-COXA VARA-PERICARDITIS SYNDROME; CACP	DOID:14286	Neurogenic Arthropathy	DOID:17	Musculoskeletal System Disease
OMIM:208400	ASPARTYLGLUCOSAMINURIA; AGU	DOID:0050461	Aspartylglucosaminuria	DOID:655	Inherited Metabolic Disorder
OMIM:208530	RIGHT ATRIAL ISOMERISM; RAI	DOID:1682	Congenital Heart Disease	DOID:1287	Cardiovascular System Disease
OMIM:208540	RENAL-HEPATIC-PANCREATIC DYSPLASIA 1; RHPD1	DOID:0060259	Renal-Hepatic-Pancreatic Dysplasia	NA	NA
OMIM:208550	ASTHMA, NASAL POLYPS, AND ASPIRIN INTOLERANCE	DOID:2841	Asthma	DOID:1579	Respiratory System Disease
OMIM:208900	ATAXIA-TELANGIECTASIA; AT	DOID:12704	Ataxia Telangiectasia	DOID:863	Nervous System Disease
OMIM:208920	ATAXIA, EARLY-ONSET, WITH OCULOMOTOR APRAXIA AND HYPOALBUMINEMIA; EAOH	DOID:4090	Agnosia	DOID:0060037	Developmental Disorder of Mental Health
OMIM:209300	ATRANSFERRINEMIA	DOID:0050649	Atransferrinemia	DOID:655	Inherited Metabolic Disorder
OMIM:209500	ATRICHIA WITH PAPULAR LESIONS; APL	DOID:987	Alopecia	DOID:16	Integumentary System Disease
OMIM:209880	CENTRAL HYPOVENTILATION SYNDROME, CONGENITAL; CCHS	DOID:9220	Central Sleep Apnea	DOID:535	Sleep Disorder
OMIM:209885	BARBER-SAY SYNDROME; BBRSAY	NA	NA	NA	NA
OMIM:209900	BARDET-BIEDL SYNDROME 1; BBS1	DOID:1935	Bardet-Biedl Syndrome	DOID:0050177	Monogenic Disease
OMIM:209920	BARE LYMPHOCYTE SYNDROME, TYPE II	DOID:5812	MHC Class II Deficiency	DOID:2914	Immune System Disease
OMIM:209950	IMMUNODEFICIENCY 27A; IMD27A	DOID:104	Bacterial Infectious Disease	NA	NA
OMIM:210000	BEHR SYNDROME; BEHRS	NA	NA	NA	NA
OMIM:210200	3-METHYLCROTONYL-CoA CARBOXYLASE 1 DEFICIENCY; MCC1D	DOID:0050710	3-Methylcrotonyl-CoA Carboxylase Deficiency	DOID:655	Inherited Metabolic Disorder
OMIM:210210	3-METHYLCROTONYL-CoA CARBOXYLASE 2 DEFICIENCY; MCC2D	DOID:0050710	3-Methylcrotonyl-CoA Carboxylase Deficiency	DOID:655	Inherited Metabolic Disorder
OMIM:210250	SITOSTEROLEMIA	DOID:5295	Intestinal Disease	DOID:77	Gastrointestinal System Disease
OMIM:210370	BIETTI CRYSTALLINE CORNEORETINAL DYSTROPHY; BCD	DOID:0050664	Bietti Crystalline Corneoretinal Dystrophy	DOID:863	Nervous System Disease
OMIM:210600	SECKEL SYNDROME 1; SCKL1	DOID:0050569	Seckel Syndrome	DOID:0050177	Monogenic Disease
OMIM:210710	MICROCEPHALIC OSTEODYSPLASTIC PRIMORDIAL DWARFISM, TYPE I; MOPD1	DOID:10907	Microcephaly	DOID:2490	Congenital Nervous System Abnormality
OMIM:210720	MICROCEPHALIC OSTEODYSPLASTIC PRIMORDIAL DWARFISM, TYPE II; MOPD2	DOID:10907	Microcephaly	DOID:2490	Congenital Nervous System Abnormality
OMIM:210750	SKIN/HAIR/EYE PIGMENTATION, VARIATION IN, 6; SHEP6	DOID:3156	Incontinentia Pigmenti Achromians	DOID:16	Integumentary System Disease
OMIM:210900	BLOOM SYNDROME; BLM	DOID:2717	Bloom Syndrome	DOID:0050177	Monogenic Disease
OMIM:211180	BOWEN-CONRADI SYNDROME; BWCNS	DOID:0050684	Bowen-Conradi Syndrome	DOID:0050177	Monogenic Disease
OMIM:211400	BRONCHIECTASIS WITH OR WITHOUT ELEVATED SWEAT CHLORIDE 1; BESC1	DOID:9563	Bronchiectasis	DOID:1579	Respiratory System Disease
OMIM:211500	FAZIO-LONDE DISEASE	DOID:681	Progressive Bulbar Palsy	DOID:863	Nervous System Disease
OMIM:211530	BROWN-VIALETTO-VAN LAERE SYNDROME 1; BVVLS1	DOID:0050694	Brown-Vialetto-Van Laere Syndrome	DOID:0050177	Monogenic Disease
OMIM:211600	CHOLESTASIS, PROGRESSIVE FAMILIAL INTRAHEPATIC, 1; PFIC1	DOID:1852	Intrahepatic Cholestasis	DOID:77	Gastrointestinal System Disease
OMIM:211750	C SYNDROME	DOID:2340	Craniosynostosis	DOID:17	Musculoskeletal System Disease
OMIM:211800	CALCIFICATION OF JOINTS AND ARTERIES; CALJA	DOID:182	Calcinosis	DOID:0060158	Acquired Metabolic Disease
OMIM:211900	TUMORAL CALCINOSIS, HYPERPHOSPHATEMIC, FAMILIAL; HFTC	DOID:182	Calcinosis	DOID:0060158	Acquired Metabolic Disease
OMIM:211980	LUNG CANCER	DOID:1324	Lung Cancer	DOID:162	Cancer
OMIM:212050	CANDIDIASIS, FAMILIAL, 2; CANDF2	DOID:2058	Chronic Mucocutaneous Candidiasis	DOID:1564	Fungal Infectious Disease
OMIM:212065	CONGENITAL DISORDER OF GLYCOSYLATION, TYPE Ia; CDG1A	DOID:0050570	Congenital Disorder of Glycosylation Type I	DOID:655	Inherited Metabolic Disorder
OMIM:212066	CONGENITAL DISORDER OF GLYCOSYLATION, TYPE IIa; CDG2A	DOID:0050571	Congenital Disorder of Glycosylation Type II	DOID:655	Inherited Metabolic Disorder
OMIM:212070	CARBOXYPEPTIDASE N DEFICIENCY	DOID:9252	Amino Acid Metabolic Disorder	DOID:655	Inherited Metabolic Disorder
OMIM:212112	CARDIOMYOPATHY, DILATED, WITH HYPERGONADOTROPIC HYPOGONADISM	DOID:12930	Dilated Cardiomyopathy	DOID:1287	Cardiovascular System Disease
OMIM:212138	CARNITINE-ACYLCARNITINE TRANSLOCASE DEFICIENCY; CACTD	DOID:3146	Lipid Metabolism Disorder	DOID:655	Inherited Metabolic Disorder
OMIM:212140	CARNITINE DEFICIENCY, SYSTEMIC PRIMARY; CDSP	DOID:14365	Systemic Primary Carnitine Deficiency Disease	DOID:655	Inherited Metabolic Disorder
OMIM:212350	SENGERS SYNDROME	DOID:0050700	Cardiomyopathy	DOID:1287	Cardiovascular System Disease
OMIM:212500	CATARACT 46, JUVENILE-ONSET; CTRCT46	NA	NA	NA	NA
OMIM:212550	OPTIC DISC ANOMALIES WITH RETINAL AND/OR MACULAR DYSTROPHY; ODRMD	DOID:10629	Microphthalmia	DOID:863	Nervous System Disease
OMIM:212720	MARTSOLF SYNDROME	DOID:1924	Hypogonadism	DOID:28	Endocrine System Disease
OMIM:212750	CELIAC DISEASE, SUSCEPTIBILITY TO, 1; CELIAC1	DOID:10608	Celiac Disease	DOID:2914	Immune System Disease
OMIM:212780	CENANI-LENZ SYNDACTYLY SYNDROME; CLSS	DOID:11193	Syndactyly	DOID:17	Musculoskeletal System Disease
OMIM:212840	GORDON HOLMES SYNDROME; GDHS	DOID:1924	Hypogonadism	DOID:28	Endocrine System Disease
OMIM:213200	SPINOCEREBELLAR ATAXIA, AUTOSOMAL RECESSIVE 2; SCAR2	NA	NA	NA	NA
OMIM:213300	JOUBERT SYNDROME 1; JBTS1	DOID:0050777	Joubert Syndrome	DOID:0060340	Ciliopathy
OMIM:213600	BASAL GANGLIA CALCIFICATION, IDIOPATHIC, 1; IBGC1	DOID:0060230	Basal Ganglia Calcification	DOID:863	Nervous System Disease
OMIM:213700	CEREBROTENDINOUS XANTHOMATOSIS; CTX	DOID:4810	Cerebrotendinous Xanthomatosis	DOID:655	Inherited Metabolic Disorder
OMIM:213980	CRANIOFACIAL DYSMORPHISM, SKELETAL ANOMALIES, AND MENTAL RETARDATION SYNDROME; CFSMR	DOID:1059	Intellectual Disability	DOID:0060037	Developmental Disorder of Mental Health
OMIM:214100	PEROXISOME BIOGENESIS DISORDER 1A (ZELLWEGER); PBD1A	DOID:905	Zellweger Syndrome	DOID:655	Inherited Metabolic Disorder
OMIM:214110	PEROXISOME BIOGENESIS DISORDER 2A (ZELLWEGER); PBD2A	NA	NA	NA	NA
OMIM:214150	CEREBROOCULOFACIOSKELETAL SYNDROME 1; COFS1	DOID:2962	Cockayne Syndrome	DOID:0050177	Monogenic Disease
OMIM:214300	KLIPPEL-FEIL SYNDROME 2, AUTOSOMAL RECESSIVE; KFS2	DOID:10426	Klippel-Feil Syndrome	NA	NA
OMIM:214400	CHARCOT-MARIE-TOOTH DISEASE, TYPE 4A; CMT4A	DOID:0050541	Charcot-Marie-Tooth Disease Type 4	DOID:863	Nervous System Disease
OMIM:214450	GRISCELLI SYNDROME, TYPE 1; GS1	DOID:10003	Sensorineural Hearing Loss	DOID:863	Nervous System Disease
OMIM:214500	CHEDIAK-HIGASHI SYNDROME; CHS	DOID:2935	Chediak-Higashi Syndrome	DOID:0050177	Monogenic Disease
OMIM:214700	DIARRHEA 1, SECRETORY CHLORIDE, CONGENITAL; DIAR1	DOID:0060296	Congenital Secretory Chloride Diarrhea 1	DOID:77	Gastrointestinal System Disease
OMIM:214800	CHARGE SYNDROME	DOID:0050834	CHARGE Syndrome	NA	NA
OMIM:214950	BILE ACID SYNTHESIS DEFECT, CONGENITAL, 4; CBAS4	DOID:0050674	Congenital Bile Acid Synthesis Defect	DOID:655	Inherited Metabolic Disorder
OMIM:215045	CHONDRODYSPLASIA, BLOMSTRAND TYPE; BOCD	DOID:206	Hereditary Multiple Exostoses	DOID:17	Musculoskeletal System Disease
OMIM:215100	RHIZOMELIC CHONDRODYSPLASIA PUNCTATA, TYPE 1; RCDP1	DOID:2580	Rhizomelic Chondrodysplasia Punctata	DOID:2581	Chondrodysplasia Punctata
OMIM:215140	GREENBERG DYSPLASIA; GRBGD	DOID:12721	Multiple Epiphyseal Dysplasia	DOID:17	Musculoskeletal System Disease
OMIM:215150	OTOSPONDYLOMEGAEPIPHYSEAL DYSPLASIA; OSMED	DOID:0080026	Otospondylomegaepiphyseal Dysplasia	DOID:17	Musculoskeletal System Disease
OMIM:215300	CHONDROSARCOMA	DOID:3371	Chondrosarcoma	DOID:162	Cancer
OMIM:215470	BOUCHER-NEUHAUSER SYNDROME; BNHS	DOID:1924	Hypogonadism	DOID:28	Endocrine System Disease
OMIM:215600	CIRRHOSIS, FAMILIAL	DOID:5082	Liver Cirrhosis	DOID:77	Gastrointestinal System Disease
OMIM:215700	CITRULLINEMIA, CLASSIC	DOID:9273	Citrullinemia	DOID:655	Inherited Metabolic Disorder
OMIM:216340	YUNIS-VARON SYNDROME; YVS	DOID:13994	Cleidocranial Dysplasia	DOID:17	Musculoskeletal System Disease
OMIM:216360	COACH SYNDROME	DOID:13580	Cholestasis	DOID:77	Gastrointestinal System Disease
OMIM:216400	COCKAYNE SYNDROME A; CSA	DOID:2962	Cockayne Syndrome	DOID:0050177	Monogenic Disease
OMIM:216550	COHEN SYNDROME; COH1	DOID:1059	Intellectual Disability	DOID:0060037	Developmental Disorder of Mental Health
OMIM:216820	COLOBOMA, OCULAR, AUTOSOMAL RECESSIVE	DOID:12270	Coloboma	DOID:863	Nervous System Disease
OMIM:216900	ACHROMATOPSIA 2; ACHM2	DOID:13911	Achromatopsia	DOID:863	Nervous System Disease
OMIM:217000	COMPLEMENT COMPONENT 2 DEFICIENCY; C2D	DOID:0060295	Complement Component 2 Deficiency	DOID:2914	Immune System Disease
OMIM:217080	JALILI SYNDROME	DOID:420	Hypertrichosis	DOID:16	Integumentary System Disease
OMIM:217085	CONGENITAL HEART DEFECTS, HAMARTOMAS OF TONGUE, AND POLYSYNDACTYLY; CHDTHP	DOID:1682	Congenital Heart Disease	DOID:1287	Cardiovascular System Disease
OMIM:217090	PLASMINOGEN DEFICIENCY, TYPE I	DOID:6195	Conjunctivitis	DOID:863	Nervous System Disease
OMIM:217095	CONOTRUNCAL HEART MALFORMATIONS; CTHM	DOID:6406	Double Outlet Right Ventricle	DOID:1287	Cardiovascular System Disease
OMIM:217300	CORNEA PLANA 2, AUTOSOMAL RECESSIVE; CNA2	DOID:0060287	Cornea Plana	DOID:863	Nervous System Disease
OMIM:217400	CORNEAL DYSTROPHY AND PERCEPTIVE DEAFNESS; CDPD	DOID:12318	Corneal Granular Dystrophy	DOID:863	Nervous System Disease
OMIM:217700	CORNEAL ENDOTHELIAL DYSTROPHY; CHED	DOID:11555	Fuchs' Endothelial Dystrophy	DOID:863	Nervous System Disease
OMIM:217800	MACULAR DYSTROPHY, CORNEAL; MCD	DOID:2565	Macular Corneal Dystrophy	DOID:863	Nervous System Disease
OMIM:218000	AGENESIS OF THE CORPUS CALLOSUM WITH PERIPHERAL NEUROPATHY; ACCPN	DOID:574	Peripheral Nervous System Disease	DOID:863	Nervous System Disease
OMIM:218030	APPARENT MINERALOCORTICOID EXCESS; AME	NA	NA	NA	NA
OMIM:218040	COSTELLO SYNDROME; CSTLO	DOID:0050469	Costello Syndrome	DOID:0050177	Monogenic Disease
OMIM:218330	CRANIOECTODERMAL DYSPLASIA 1; CED1	DOID:0050577	Sensenbrenner Syndrome	DOID:0050177	Monogenic Disease
OMIM:218340	TEMTAMY SYNDROME; TEMTYS	DOID:12270	Coloboma	DOID:863	Nervous System Disease
OMIM:218400	CRANIOMETAPHYSEAL DYSPLASIA, AUTOSOMAL RECESSIVE; CMDR	DOID:0080033	Craniometaphyseal Dysplasia	DOID:17	Musculoskeletal System Disease
OMIM:218600	BALLER-GEROLD SYNDROME; BGS	DOID:0050654	Baller-Gerold Syndrome	DOID:17	Musculoskeletal System Disease
OMIM:218700	HYPOTHYROIDISM, CONGENITAL, NONGOITROUS, 2; CHNG2	DOID:0050328	Congenital Hypothyroidism	DOID:28	Endocrine System Disease
OMIM:218800	CRIGLER-NAJJAR SYNDROME, TYPE I	DOID:3803	Crigler-Najjar Syndrome	DOID:655	Inherited Metabolic Disorder
OMIM:219000	FRASER SYNDROME	DOID:5614	Eye Disease	DOID:863	Nervous System Disease
OMIM:219050	CRYPTORCHIDISM, UNILATERAL OR BILATERAL	DOID:11383	Cryptorchidism	NA	NA
OMIM:219080	ACTH-INDEPENDENT MACRONODULAR ADRENAL HYPERPLASIA; AIMAH1	DOID:12252	Cushing's Syndrome	DOID:28	Endocrine System Disease
OMIM:219090	PITUITARY ADENOMA, ACTH-SECRETING	DOID:7004	ACTH-Secreting Pituitary Adenoma	DOID:0060072	Benign Neoplasm
OMIM:219100	CUTIS LAXA, AUTOSOMAL RECESSIVE, TYPE IA; ARCL1A	DOID:3144	Cutis Laxa	DOID:16	Integumentary System Disease
OMIM:219150	CUTIS LAXA, AUTOSOMAL RECESSIVE, TYPE IIIA; ARCL3A	DOID:3144	Cutis Laxa	DOID:16	Integumentary System Disease
OMIM:219200	CUTIS LAXA, AUTOSOMAL RECESSIVE, TYPE IIA; ARCL2A	DOID:3144	Cutis Laxa	DOID:16	Integumentary System Disease
OMIM:219500	CYSTATHIONINURIA	NA	NA	NA	NA
OMIM:219700	CYSTIC FIBROSIS; CF	DOID:1485	Cystic Fibrosis	DOID:0050177	Monogenic Disease
OMIM:219730	VENTRICULOMEGALY WITH CYSTIC KIDNEY DISEASE; VMCKD	DOID:10908	Hydrocephalus	DOID:863	Nervous System Disease
OMIM:219750	CYSTINOSIS, ADULT NONNEPHROPATHIC	DOID:1064	Cystinosis	DOID:655	Inherited Metabolic Disorder
OMIM:219800	CYSTINOSIS, NEPHROPATHIC; CTNS	DOID:1064	Cystinosis	DOID:655	Inherited Metabolic Disorder
OMIM:219900	CYSTINOSIS, LATE-ONSET JUVENILE OR ADOLESCENT NEPHROPATHIC TYPE	DOID:1064	Cystinosis	DOID:655	Inherited Metabolic Disorder
OMIM:220100	CYSTINURIA	DOID:9266	Cystinuria	DOID:655	Inherited Metabolic Disorder
OMIM:220110	MITOCHONDRIAL COMPLEX IV DEFICIENCY	DOID:3762	Cytochrome-c Oxidase Deficiency Disease	DOID:655	Inherited Metabolic Disorder
OMIM:220111	LEIGH SYNDROME, FRENCH CANADIAN TYPE; LSFC	DOID:3652	Leigh Disease	DOID:655	Inherited Metabolic Disorder
OMIM:220120	D-GLYCERIC ACIDURIA	NA	NA	NA	NA
OMIM:220150	HYPOURICEMIA, RENAL, 1; RHUC1	DOID:447	Renal Tubular Transport Disease	DOID:18	Urinary System Disease
OMIM:220210	RITSCHER-SCHINZEL SYNDROME 1; RTSC1	DOID:2785	Dandy-Walker Syndrome	DOID:863	Nervous System Disease
OMIM:220290	DEAFNESS, AUTOSOMAL RECESSIVE 1A; DFNB1A	DOID:0050565	Autosomal Recessive Nonsyndromic Deafness	DOID:863	Nervous System Disease
OMIM:220400	JERVELL AND LANGE-NIELSEN SYNDROME 1; JLNS1	DOID:2842	Jervell-Lange Nielsen Syndrome	DOID:1287	Cardiovascular System Disease
OMIM:220500	DEAFNESS, ONYCHODYSTROPHY, OSTEODYSTROPHY, MENTAL RETARDATION, AND SEIZURES SYNDROME; DOORS	DOID:10003	Sensorineural Hearing Loss	DOID:863	Nervous System Disease
OMIM:220600	SPLIT-HAND/FOOT MALFORMATION 1 WITH SENSORINEURAL HEARING LOSS, AUTOSOMAL RECESSIVE; SHFM1D	DOID:10003	Sensorineural Hearing Loss	DOID:863	Nervous System Disease
OMIM:221200	DEAFNESS AND MYOPIA; DFNMYP	NA	NA	NA	NA
OMIM:221750	PITUITARY HORMONE DEFICIENCY, COMBINED, 3; CPHD3	DOID:9406	Hypopituitarism	DOID:28	Endocrine System Disease
OMIM:221770	POLYCYSTIC LIPOMEMBRANOUS OSTEODYSPLASIA WITH SCLEROSING LEUKOENCEPHALOPATHY; PLOSL	DOID:811	Lipodystrophy	DOID:16	Integumentary System Disease
OMIM:221820	LEUKOENCEPHALOPATHY, HEREDITARY DIFFUSE, WITH SPHEROIDS; HDLS	DOID:936	Brain Disease	DOID:863	Nervous System Disease
OMIM:221900	PERSISTENT HYPERPLASTIC PRIMARY VITREOUS, AUTOSOMAL RECESSIVE; PHPVAR	DOID:0060282	Persistent Hyperplastic Primary Vitreous	DOID:863	Nervous System Disease
OMIM:222100	DIABETES MELLITUS, INSULIN-DEPENDENT; IDDM	DOID:9744	Type 1 Diabetes Mellitus	DOID:0060158	Acquired Metabolic Disease
OMIM:222300	WOLFRAM SYNDROME 1; WFS1	DOID:10632	Wolfram Syndrome	DOID:0050177	Monogenic Disease
OMIM:222448	DONNAI-BARROW SYNDROME	DOID:10003	Sensorineural Hearing Loss	DOID:863	Nervous System Disease
OMIM:222470	TRICHOHEPATOENTERIC SYNDROME 1; THES1	DOID:421	Hair Disease	DOID:16	Integumentary System Disease
OMIM:222600	DIASTROPHIC DYSPLASIA; DTD	DOID:14687	Diastrophic Dysplasia	DOID:17	Musculoskeletal System Disease
OMIM:222700	LYSINURIC PROTEIN INTOLERANCE; LPI	DOID:9252	Amino Acid Metabolic Disorder	DOID:655	Inherited Metabolic Disorder
OMIM:222730	DICARBOXYLIC AMINOACIDURIA; DCBXA	DOID:1059	Intellectual Disability	DOID:0060037	Developmental Disorder of Mental Health
OMIM:222748	DIHYDROPYRIMIDINASE DEFICIENCY; DPYSD	DOID:655	Inherited Metabolic Disorder	NA	NA
OMIM:222765	RHIZOMELIC CHONDRODYSPLASIA PUNCTATA, TYPE 2; RCDP2	DOID:2580	Rhizomelic Chondrodysplasia Punctata	DOID:2581	Chondrodysplasia Punctata
OMIM:222800	BISPHOSPHOGLYCERATE MUTASE DEFICIENCY	NA	NA	NA	NA
OMIM:222900	SUCRASE-ISOMALTASE DEFICIENCY, CONGENITAL; CSID	DOID:2978	Carbohydrate Metabolic Disorder	DOID:655	Inherited Metabolic Disorder
OMIM:223000	LACTASE DEFICIENCY, CONGENITAL	DOID:2978	Carbohydrate Metabolic Disorder	DOID:655	Inherited Metabolic Disorder
OMIM:223100	LACTOSE INTOLERANCE, ADULT TYPE	DOID:10604	Lactose Intolerance	DOID:655	Inherited Metabolic Disorder
OMIM:223360	DOPAMINE BETA-HYDROXYLASE DEFICIENCY, CONGENITAL	DOID:863	Nervous System Disease	NA	NA
OMIM:223800	DYGGVE-MELCHIOR-CLAUSEN DISEASE; DMC	DOID:1059	Intellectual Disability	DOID:0060037	Developmental Disorder of Mental Health
OMIM:223900	NEUROPATHY, HEREDITARY SENSORY AND AUTONOMIC, TYPE III; HSAN3	DOID:11589	Riley-Day Syndrome	DOID:863	Nervous System Disease
OMIM:224050	CEREBELLAR ATAXIA, MENTAL RETARDATION, AND DYSEQUILIBRIUM SYNDROME 1; CAMRQ1	DOID:1059	Intellectual Disability	DOID:0060037	Developmental Disorder of Mental Health
OMIM:224100	ANEMIA, CONGENITAL DYSERYTHROPOIETIC, TYPE II; CDAN2	DOID:1338	Congenital Dyserythropoietic Anemia	DOID:2914	Immune System Disease
OMIM:224120	ANEMIA, CONGENITAL DYSERYTHROPOIETIC, TYPE Ia; CDAN1A	DOID:1338	Congenital Dyserythropoietic Anemia	DOID:2914	Immune System Disease
OMIM:224230	DYSKERATOSIS CONGENITA, AUTOSOMAL RECESSIVE 1; DKCB1	DOID:2729	Dyskeratosis Congenita	DOID:16	Integumentary System Disease
OMIM:224410	DYSSEGMENTAL DYSPLASIA, SILVERMAN-HANDMAKER TYPE; DDSH	DOID:28	Endocrine System Disease	NA	NA
OMIM:224500	DYSTONIA 2, TORSION, AUTOSOMAL RECESSIVE; DYT2	NA	NA	NA	NA
OMIM:224690	MEIER-GORLIN SYNDROME 1; MGORS1	DOID:0060306	Meier-Gorlin Syndrome	DOID:0050177	Monogenic Disease
OMIM:224750	SCHOPF-SCHULZ-PASSARGE SYNDROME; SSPS	DOID:0050591	Tooth Agenesis	DOID:77	Gastrointestinal System Disease
OMIM:224900	ECTODERMAL DYSPLASIA 10B, HYPOHIDROTIC/HAIR/TOOTH TYPE, AUTOSOMAL RECESSIVE; ECTD10B	DOID:14793	Hypohidrotic Ectodermal Dysplasia	DOID:0050177	Monogenic Disease
OMIM:225060	CLEFT LIP/PALATE-ECTODERMAL DYSPLASIA SYNDROME; CLPED1	NA	NA	NA	NA
OMIM:225100	ECTOPIA LENTIS 2, ISOLATED, AUTOSOMAL RECESSIVE; ECTOL2	NA	NA	NA	NA
OMIM:225200	ECTOPIA LENTIS ET PUPILLAE	DOID:238	Pupil Disease	DOID:863	Nervous System Disease
OMIM:225250	HYPOTHYROIDISM, CONGENITAL, NONGOITROUS, 5; CHNG5	DOID:0050328	Congenital Hypothyroidism	DOID:28	Endocrine System Disease
OMIM:225280	ECTODERMAL DYSPLASIA, ECTRODACTYLY, AND MACULAR DYSTROPHY SYNDROME; EEMS	DOID:14693	Clouston Syndrome	DOID:0050177	Monogenic Disease
OMIM:225300	SPLIT-HAND/FOOT MALFORMATION 6; SHFM6	DOID:17	Musculoskeletal System Disease	NA	NA
OMIM:225320	EHLERS-DANLOS SYNDROME, AUTOSOMAL RECESSIVE, CARDIAC VALVULAR FORM	DOID:13359	Ehlers-Danlos Syndrome	DOID:17	Musculoskeletal System Disease
OMIM:225400	EHLERS-DANLOS SYNDROME, TYPE VI; EDS6	DOID:13359	Ehlers-Danlos Syndrome	DOID:17	Musculoskeletal System Disease
OMIM:225410	EHLERS-DANLOS SYNDROME, TYPE VII, AUTOSOMAL RECESSIVE	DOID:13359	Ehlers-Danlos Syndrome	DOID:17	Musculoskeletal System Disease
OMIM:225500	ELLIS-VAN CREVELD SYNDROME; EVC	DOID:12714	Ellis-Van Creveld Syndrome	DOID:0050177	Monogenic Disease
OMIM:225750	AICARDI-GOUTIERES SYNDROME 1; AGS1	DOID:0050629	Aicardi-Goutieres Syndrome	DOID:0050177	Monogenic Disease
OMIM:225753	PONTOCEREBELLAR HYPOPLASIA, TYPE 4; PCH4	DOID:0060273	Pontocerebellar Hypoplasia Type 4	DOID:863	Nervous System Disease
OMIM:225790	PROLIFERATIVE VASCULOPATHY AND HYDRANENCEPHALY-HYDROCEPHALY SYNDROME; PVHH	DOID:4626	Hydranencephaly	DOID:2490	Congenital Nervous System Abnormality
OMIM:226200	ENTEROKINASE DEFICIENCY	DOID:655	Inherited Metabolic Disorder	NA	NA
OMIM:226400	EPIDERMODYSPLASIA VERRUCIFORMIS; EV	DOID:13777	Epidermodysplasia Verruciformis	DOID:0050177	Monogenic Disease
OMIM:226600	EPIDERMOLYSIS BULLOSA DYSTROPHICA, AUTOSOMAL RECESSIVE; RDEB	DOID:4959	Epidermolysis Bullosa Dystrophica	DOID:16	Integumentary System Disease
OMIM:226650	EPIDERMOLYSIS BULLOSA, JUNCTIONAL, NON-HERLITZ TYPE	DOID:3209	Junctional Epidermolysis Bullosa	DOID:16	Integumentary System Disease
OMIM:226670	EPIDERMOLYSIS BULLOSA SIMPLEX WITH MUSCULAR DYSTROPHY; EBSMD	DOID:4644	Epidermolysis Bullosa Simplex	DOID:16	Integumentary System Disease
OMIM:226700	EPIDERMOLYSIS BULLOSA, JUNCTIONAL, HERLITZ TYPE	DOID:3209	Junctional Epidermolysis Bullosa	DOID:16	Integumentary System Disease
OMIM:226730	EPIDERMOLYSIS BULLOSA JUNCTIONALIS WITH PYLORIC ATRESIA	DOID:14693	Clouston Syndrome	DOID:0050177	Monogenic Disease
OMIM:226750	KOHLSCHUTTER-TONZ SYNDROME; KTZS	DOID:2187	Amelogenesis Imperfecta	DOID:77	Gastrointestinal System Disease
OMIM:226900	EPIPHYSEAL DYSPLASIA, MULTIPLE, 4; EDM4	DOID:12721	Multiple Epiphyseal Dysplasia	DOID:17	Musculoskeletal System Disease
OMIM:226980	EPIPHYSEAL DYSPLASIA, MULTIPLE, WITH EARLY-ONSET DIABETES MELLITUS	DOID:9744	Type 1 Diabetes Mellitus	DOID:0060158	Acquired Metabolic Disease
OMIM:227220	SKIN/HAIR/EYE PIGMENTATION, VARIATION IN, 1; SHEP1	NA	NA	NA	NA
OMIM:227240	SKIN/HAIR/EYE PIGMENTATION, VARIATION IN, 5; SHEP5	DOID:3156	Incontinentia Pigmenti Achromians	DOID:16	Integumentary System Disease
OMIM:227260	FOCAL FACIAL DERMAL DYSPLASIA 3, SETLEIS TYPE; FFDD3	DOID:2120	Focal Dermal Hypoplasia	DOID:0050177	Monogenic Disease
OMIM:227300	FACTOR V AND FACTOR VIII, COMBINED DEFICIENCY OF, 1; F5F8D1	DOID:2216	Factor v Deficiency	DOID:2914	Immune System Disease
OMIM:227400	FACTOR V DEFICIENCY	DOID:2216	Factor v Deficiency	DOID:2914	Immune System Disease
OMIM:227500	FACTOR VII DEFICIENCY	DOID:2215	Factor VII Deficiency	DOID:2914	Immune System Disease
OMIM:227600	FACTOR X DEFICIENCY	NA	NA	NA	NA
OMIM:227645	FANCONI ANEMIA, COMPLEMENTATION GROUP C; FANCC	DOID:13636	Fanconi's Anemia	DOID:2914	Immune System Disease
OMIM:227646	FANCONI ANEMIA, COMPLEMENTATION GROUP D2; FANCD2	DOID:13636	Fanconi's Anemia	DOID:2914	Immune System Disease
OMIM:227650	FANCONI ANEMIA, COMPLEMENTATION GROUP A; FANCA	DOID:13636	Fanconi's Anemia	DOID:2914	Immune System Disease
OMIM:227810	FANCONI-BICKEL SYNDROME; FBS	DOID:1062	Fanconi Syndrome	DOID:18	Urinary System Disease
OMIM:228000	FARBER LIPOGRANULOMATOSIS; FRBRL	DOID:0050464	Farber Lipogranulomatosis	DOID:655	Inherited Metabolic Disorder
OMIM:228300	HYPOGONADOTROPIC HYPOGONADISM 23 WITHOUT ANOSMIA; HH23	DOID:5003	Eunuchism	DOID:28	Endocrine System Disease
OMIM:228520	FIBROCHONDROGENESIS 1; FBCG1	NA	NA	NA	NA
OMIM:228550	MYOFIBROMATOSIS, INFANTILE, 1; IMF1	DOID:3355	Fibrosarcoma	DOID:162	Cancer
OMIM:228600	HYALINE FIBROMATOSIS SYNDROME; HFS	DOID:37	Skin Disease	DOID:16	Integumentary System Disease
OMIM:228900	FIBULAR HYPOPLASIA AND COMPLEX BRACHYDACTYLY	DOID:0050790	Fibular Hypoplasia and Complex Brachydactyly	DOID:0050177	Monogenic Disease
OMIM:228930	FIBULAR APLASIA OR HYPOPLASIA, FEMORAL BOWING AND POLY-, SYN-, AND OLIGODACTYLY	DOID:17	Musculoskeletal System Disease	NA	NA
OMIM:228960	HIGH MOLECULAR WEIGHT KININOGEN DEFICIENCY	DOID:1247	Blood Coagulation Disease	DOID:2914	Immune System Disease
OMIM:228980	FLECK RETINA, FAMILIAL BENIGN; FRFB	DOID:5679	Retinal Disease	DOID:863	Nervous System Disease
OMIM:229050	FOLATE MALABSORPTION, HEREDITARY	DOID:5295	Intestinal Disease	DOID:77	Gastrointestinal System Disease
OMIM:229070	HYPOGONADOTROPIC HYPOGONADISM 24 WITHOUT ANOSMIA; HH24	DOID:14228	Oligospermia	DOID:15	Reproductive System Disease
OMIM:229100	GLUTAMATE FORMIMINOTRANSFERASE DEFICIENCY	DOID:655	Inherited Metabolic Disorder	NA	NA
OMIM:229200	BRITTLE CORNEA SYNDROME 1; BCS1	DOID:14775	Brittle Cornea Syndrome	DOID:17	Musculoskeletal System Disease
OMIM:229300	FRIEDREICH ATAXIA 1; FRDA	DOID:12705	Friedreich Ataxia	DOID:863	Nervous System Disease
OMIM:229600	FRUCTOSE INTOLERANCE, HEREDITARY	DOID:9869	Hereditary Fructose Intolerance Syndrome	DOID:655	Inherited Metabolic Disorder
OMIM:229700	FRUCTOSE-1,6-BISPHOSPHATASE DEFICIENCY; FBP1D	DOID:5204	Fructose-1,6-Bisphosphatase Deficiency	DOID:655	Inherited Metabolic Disorder
OMIM:229800	FRUCTOSURIA, ESSENTIAL	NA	NA	NA	NA
OMIM:230000	FUCOSIDOSIS	DOID:14500	Fucosidosis	DOID:655	Inherited Metabolic Disorder
OMIM:230200	GALACTOKINASE DEFICIENCY	DOID:14695	Galactokinase Deficiency	DOID:655	Inherited Metabolic Disorder
OMIM:230350	GALACTOSE EPIMERASE DEFICIENCY	DOID:9870	Galactosemia	DOID:655	Inherited Metabolic Disorder
OMIM:230400	GALACTOSEMIA	DOID:9870	Galactosemia	DOID:655	Inherited Metabolic Disorder
OMIM:230450	GAMMA-GLUTAMYLCYSTEINE SYNTHETASE DEFICIENCY, HEMOLYTIC ANEMIA DUE TO	DOID:583	Hemolytic Anemia	DOID:2914	Immune System Disease
OMIM:230500	GM1-GANGLIOSIDOSIS, TYPE I	DOID:3322	Gangliosidosis GM1	DOID:655	Inherited Metabolic Disorder
OMIM:230600	GM1-GANGLIOSIDOSIS, TYPE II	DOID:3322	Gangliosidosis GM1	DOID:655	Inherited Metabolic Disorder
OMIM:230650	GM1-GANGLIOSIDOSIS, TYPE III	DOID:3322	Gangliosidosis GM1	DOID:655	Inherited Metabolic Disorder
OMIM:230740	GAPO SYNDROME	DOID:987	Alopecia	DOID:16	Integumentary System Disease
OMIM:230800	GAUCHER DISEASE, TYPE I	DOID:1926	Gaucher's Disease	DOID:655	Inherited Metabolic Disorder
OMIM:230900	GAUCHER DISEASE, TYPE II	DOID:1926	Gaucher's Disease	DOID:655	Inherited Metabolic Disorder
OMIM:231000	GAUCHER DISEASE, TYPE III	DOID:1926	Gaucher's Disease	DOID:655	Inherited Metabolic Disorder
OMIM:231005	GAUCHER DISEASE, TYPE IIIC	DOID:1926	Gaucher's Disease	DOID:655	Inherited Metabolic Disorder
OMIM:231050	GELEOPHYSIC DYSPLASIA 1; GPHYSD1	NA	NA	NA	NA
OMIM:231070	GERODERMA OSTEODYSPLASTICUM; GO	DOID:0080001	Bone Disease	DOID:17	Musculoskeletal System Disease
OMIM:231090	HYDATIDIFORM MOLE, RECURRENT, 1; HYDM1	DOID:3590	Gestational Trophoblastic Neoplasm	DOID:162	Cancer
OMIM:231095	GHOSAL HEMATODIAPHYSEAL DYSPLASIA; GHDD	DOID:12721	Multiple Epiphyseal Dysplasia	DOID:17	Musculoskeletal System Disease
OMIM:231200	BERNARD-SOULIER SYNDROME; BSS	DOID:2217	Bernard-Soulier Syndrome	DOID:2914	Immune System Disease
OMIM:231300	GLAUCOMA 3, PRIMARY CONGENITAL, A; GLC3A	DOID:11211	Buphthalmos	DOID:863	Nervous System Disease
OMIM:231530	3-HYDROXYACYL-CoA DEHYDROGENASE DEFICIENCY	DOID:655	Inherited Metabolic Disorder	NA	NA
OMIM:231550	ACHALASIA-ADDISONIANISM-ALACRIMA SYNDROME; AAAS	DOID:0050602	Triple-a Syndrome	DOID:0050177	Monogenic Disease
OMIM:231670	GLUTARIC ACIDEMIA I	DOID:9252	Amino Acid Metabolic Disorder	DOID:655	Inherited Metabolic Disorder
OMIM:231680	MULTIPLE ACYL-CoA DEHYDROGENASE DEFICIENCY; MADD	DOID:0060358	Multiple Acyl-CoA Dehydrogenase Deficiency	DOID:655	Inherited Metabolic Disorder
OMIM:231690	GLUTARIC ACIDURIA III	DOID:9252	Amino Acid Metabolic Disorder	DOID:655	Inherited Metabolic Disorder
OMIM:231900	GLUTATHIONE SYNTHETASE DEFICIENCY OF ERYTHROCYTES, HEMOLYTIC ANEMIA DUE TO; GSSDE	DOID:583	Hemolytic Anemia	DOID:2914	Immune System Disease
OMIM:232200	GLYCOGEN STORAGE DISEASE Ia; GSD1A	DOID:2749	Glycogen Storage Disease I	DOID:655	Inherited Metabolic Disorder
OMIM:232220	GLYCOGEN STORAGE DISEASE Ib; GSD1B	DOID:2749	Glycogen Storage Disease I	DOID:655	Inherited Metabolic Disorder
OMIM:232240	GLYCOGEN STORAGE DISEASE Ic; GSD1C	DOID:2749	Glycogen Storage Disease I	DOID:655	Inherited Metabolic Disorder
OMIM:232300	GLYCOGEN STORAGE DISEASE II; GSD2	DOID:2752	Glycogen Storage Disease II	DOID:655	Inherited Metabolic Disorder
OMIM:232400	GLYCOGEN STORAGE DISEASE III; GSD3	DOID:2748	Glycogen Storage Disease III	DOID:655	Inherited Metabolic Disorder
OMIM:232500	GLYCOGEN STORAGE DISEASE IV; GSD4	DOID:2750	Glycogen Storage Disease IV	DOID:655	Inherited Metabolic Disorder
OMIM:232600	GLYCOGEN STORAGE DISEASE V; GSD5	DOID:2746	Glycogen Storage Disease v	DOID:655	Inherited Metabolic Disorder
OMIM:232700	GLYCOGEN STORAGE DISEASE VI; GSD6	DOID:2754	Glycogen Storage Disease VI	DOID:655	Inherited Metabolic Disorder
OMIM:232800	GLYCOGEN STORAGE DISEASE VII; GSD7	DOID:11721	Glycogen Storage Disease VII	DOID:655	Inherited Metabolic Disorder
OMIM:233100	RENAL GLUCOSURIA; GLYS	DOID:9432	Renal Glycosuria	DOID:18	Urinary System Disease
OMIM:233300	OVARIAN DYSGENESIS 1; ODG1	DOID:14450	46 XX Gonadal Dysgenesis	DOID:28	Endocrine System Disease
OMIM:233400	PERRAULT SYNDROME 1; PRLTS1	DOID:0050857	Perrault Syndrome	DOID:0050177	Monogenic Disease
OMIM:233420	46,XY SEX REVERSAL 7; SRXY7	DOID:14448	46 XY Gonadal Dysgenesis	DOID:28	Endocrine System Disease
OMIM:233650	COMBINED CELLULAR AND HUMORAL IMMUNE DEFECTS WITH GRANULOMAS; CCHIDG	DOID:3265	Chronic Granulomatous Disease	DOID:2914	Immune System Disease
OMIM:233690	GRANULOMATOUS DISEASE, CHRONIC, AUTOSOMAL RECESSIVE, CYTOCHROME b-NEGATIVE	DOID:3265	Chronic Granulomatous Disease	DOID:2914	Immune System Disease
OMIM:233700	GRANULOMATOUS DISEASE, CHRONIC, AUTOSOMAL RECESSIVE, CYTOCHROME b-POSITIVE, TYPE I; CDG1	DOID:3265	Chronic Granulomatous Disease	DOID:2914	Immune System Disease
OMIM:233710	GRANULOMATOUS DISEASE, CHRONIC, AUTOSOMAL RECESSIVE, CYTOCHROME b-POSITIVE, TYPE II; CDG2	DOID:3265	Chronic Granulomatous Disease	DOID:2914	Immune System Disease
OMIM:233910	HYPERPHENYLALANINEMIA, BH4-DEFICIENT, B; HPABH4B	DOID:9281	Phenylketonuria	DOID:655	Inherited Metabolic Disorder
OMIM:234000	FACTOR XII DEFICIENCY	DOID:2231	Factor XII Deficiency	DOID:0050177	Monogenic Disease
OMIM:234050	TRICHOTHIODYSTROPHY 4, NONPHOTOSENSITIVE; TTD4	DOID:0050528	Nonphotosensitive Trichothiodystrophy	DOID:0050177	Monogenic Disease
OMIM:234100	HALLERMANN-STREIFF SYNDROME; HSS	NA	NA	NA	NA
OMIM:234200	NEURODEGENERATION WITH BRAIN IRON ACCUMULATION 1; NBIA1	DOID:3981	Pantothenate Kinase-Associated Neurodegeneration	DOID:863	Nervous System Disease
OMIM:234500	HARTNUP DISORDER; HND	DOID:1060	Hartnup Disease	DOID:655	Inherited Metabolic Disorder
OMIM:234580	HEIMLER SYNDROME 1; HMLR1	NA	NA	NA	NA
OMIM:234810	PULMONARY VENOOCCLUSIVE DISEASE 2, AUTOSOMAL RECESSIVE; PVOD2	DOID:6432	Pulmonary Hypertension	DOID:1287	Cardiovascular System Disease
OMIM:235200	HEMOCHROMATOSIS, TYPE 1; HFE1	DOID:2352	Hemochromatosis	DOID:655	Inherited Metabolic Disorder
OMIM:235400	HEMOLYTIC UREMIC SYNDROME, ATYPICAL, SUSCEPTIBILITY TO, 1; AHUS1	DOID:12554	Hemolytic-Uremic Syndrome	DOID:2914	Immune System Disease
OMIM:235510	HENNEKAM LYMPHANGIECTASIA-LYMPHEDEMA SYNDROME 1; HKLLS1	DOID:48	Male Reproductive System Disease	DOID:15	Reproductive System Disease
OMIM:235550	HEPATIC VENOOCCLUSIVE DISEASE WITH IMMUNODEFICIENCY; VODI	DOID:612	Primary Immunodeficiency Disease	DOID:2914	Immune System Disease
OMIM:235555	BILE ACID SYNTHESIS DEFECT, CONGENITAL, 2; CBAS2	DOID:0050674	Congenital Bile Acid Synthesis Defect	DOID:655	Inherited Metabolic Disorder
OMIM:235700	HEMOLYTIC ANEMIA, NONSPHEROCYTIC, DUE TO HEXOKINASE DEFICIENCY	NA	NA	NA	NA
OMIM:235730	MOWAT-WILSON SYNDROME; MOWS	DOID:10487	Hirschsprung's Disease	DOID:77	Gastrointestinal System Disease
OMIM:235800	HISTIDINEMIA	DOID:9252	Amino Acid Metabolic Disorder	DOID:655	Inherited Metabolic Disorder
OMIM:236000	LYMPHOMA, HODGKIN, CLASSIC; CHL	NA	NA	NA	NA
OMIM:236200	HOMOCYSTINURIA DUE TO CYSTATHIONINE BETA-SYNTHASE DEFICIENCY	DOID:9263	Homocystinuria	DOID:655	Inherited Metabolic Disorder
OMIM:236250	HOMOCYSTINURIA DUE TO DEFICIENCY OF N(5,10)-METHYLENETETRAHYDROFOLATE REDUCTASE ACTIVITY	DOID:9263	Homocystinuria	DOID:655	Inherited Metabolic Disorder
OMIM:236270	HOMOCYSTINURIA-MEGALOBLASTIC ANEMIA, cblE COMPLEMENTATION TYPE; HMAE	DOID:13382	Megaloblastic Anemia	DOID:2914	Immune System Disease
OMIM:236600	HYDROCEPHALUS, NONSYNDROMIC, AUTOSOMAL RECESSIVE 1; HYC1	DOID:10908	Hydrocephalus	DOID:863	Nervous System Disease
OMIM:236670	MUSCULAR DYSTROPHY-DYSTROGLYCANOPATHY (CONGENITAL WITH BRAIN AND EYE ANOMALIES), TYPE A, 1; MDDGA1	DOID:0050560	Walker-Warburg Syndrome	DOID:17	Musculoskeletal System Disease
OMIM:236680	HYDROLETHALUS SYNDROME 1; HLS1	DOID:0050779	Hydrolethalus Syndrome	DOID:0050177	Monogenic Disease
OMIM:236700	MCKUSICK-KAUFMAN SYNDROME; MKKS	DOID:1682	Congenital Heart Disease	DOID:1287	Cardiovascular System Disease
OMIM:236730	UROFACIAL SYNDROME 1; UFS1	DOID:0050816	Urofacial Syndrome	DOID:0050177	Monogenic Disease
OMIM:236792	L-2-HYDROXYGLUTARIC ACIDURIA; L2HGA	DOID:0050574	L-2-Hydroxyglutaric Aciduria	DOID:655	Inherited Metabolic Disorder
OMIM:236800	HYDROXYKYNURENINURIA	DOID:9252	Amino Acid Metabolic Disorder	DOID:655	Inherited Metabolic Disorder
OMIM:237300	CARBAMOYL PHOSPHATE SYNTHETASE I DEFICIENCY, HYPERAMMONEMIA DUE TO	DOID:9280	Carbamoyl Phosphate Synthetase I Deficiency Disease	DOID:655	Inherited Metabolic Disorder
OMIM:237310	N-ACETYLGLUTAMATE SYNTHASE DEFICIENCY; NAGSD	DOID:9267	Urea Cycle Disorder	DOID:655	Inherited Metabolic Disorder
OMIM:237450	HYPERBILIRUBINEMIA, ROTOR TYPE; HBLRR	DOID:2741	Bilirubin Metabolic Disorder	DOID:655	Inherited Metabolic Disorder
OMIM:237500	DUBIN-JOHNSON SYNDROME; DJS	DOID:12308	Dubin-Johnson Syndrome	DOID:655	Inherited Metabolic Disorder
OMIM:237900	HYPERBILIRUBINEMIA, TRANSIENT FAMILIAL NEONATAL; HBLRTFN	DOID:2741	Bilirubin Metabolic Disorder	DOID:655	Inherited Metabolic Disorder
OMIM:238320	LEYDIG CELL HYPOPLASIA, TYPE I	DOID:1923	Sex Differentiation Disease	DOID:28	Endocrine System Disease
OMIM:238600	HYPERLIPOPROTEINEMIA, TYPE I	DOID:14118	Familial Lipoprotein Lipase Deficiency	DOID:655	Inherited Metabolic Disorder
OMIM:238700	HYPERLYSINEMIA, TYPE I	DOID:9274	Hyperlysinemia	DOID:655	Inherited Metabolic Disorder
OMIM:238970	HYPERORNITHINEMIA-HYPERAMMONEMIA-HOMOCITRULLINURIA SYNDROME	DOID:0050720	Ornithine Translocase Deficiency	DOID:655	Inherited Metabolic Disorder
OMIM:239000	PAGET DISEASE OF BONE 5, JUVENILE-ONSET; PDB5	DOID:5408	Paget's Disease of Bone	DOID:17	Musculoskeletal System Disease
OMIM:239100	HYPEROSTOSIS CORTICALIS GENERALISATA	DOID:12721	Multiple Epiphyseal Dysplasia	DOID:17	Musculoskeletal System Disease
OMIM:239200	HYPERPARATHYROIDISM, NEONATAL SEVERE; NSHPT	DOID:11202	Primary Hyperparathyroidism	DOID:28	Endocrine System Disease
OMIM:239300	HYPERPHOSPHATASIA WITH MENTAL RETARDATION SYNDROME 1; HPMRS1	DOID:1059	Intellectual Disability	DOID:0060037	Developmental Disorder of Mental Health
OMIM:239500	HYPERPROLINEMIA, TYPE I; HYRPRO1	DOID:9252	Amino Acid Metabolic Disorder	DOID:655	Inherited Metabolic Disorder
OMIM:239510	HYPERPROLINEMIA, TYPE II; HYRPRO2	DOID:9252	Amino Acid Metabolic Disorder	DOID:655	Inherited Metabolic Disorder
OMIM:239850	CANTU SYNDROME	DOID:420	Hypertrichosis	DOID:16	Integumentary System Disease
OMIM:240300	AUTOIMMUNE POLYENDOCRINE SYNDROME, TYPE I, WITH OR WITHOUT REVERSIBLE METAPHYSEAL DYSPLASIA; APS1	DOID:14040	Autoimmune Polyendocrine Syndrome	DOID:2914	Immune System Disease
OMIM:240500	IMMUNODEFICIENCY, COMMON VARIABLE, 2; CVID2	DOID:12177	Common Variable Immunodeficiency	DOID:2914	Immune System Disease
OMIM:240600	GLYCOGEN STORAGE DISEASE 0, LIVER; GSD0A	DOID:2747	Glycogen Storage Disease	DOID:655	Inherited Metabolic Disorder
OMIM:240800	HYPOGLYCEMIA, LEUCINE-INDUCED; LIH	DOID:9993	Hypoglycemia	DOID:28	Endocrine System Disease
OMIM:240900	HYPOINSULINEMIC HYPOGLYCEMIA WITH HEMIHYPERTROPHY; HIHGHH	NA	NA	NA	NA
OMIM:241080	WOODHOUSE-SAKATI SYNDROME	DOID:987	Alopecia	DOID:16	Integumentary System Disease
OMIM:241200	BARTTER SYNDROME, TYPE 2, ANTENATAL; BARTS2	DOID:445	Bartter Disease	DOID:18	Urinary System Disease
OMIM:241410	HYPOPARATHYROIDISM-RETARDATION-DYSMORPHISM SYNDROME; HRD	DOID:0060348	Hypoparathyroidism-Retardation-Dysmorphism Syndrome	DOID:0050177	Monogenic Disease
OMIM:241500	HYPOPHOSPHATASIA, INFANTILE	DOID:14213	Hypophosphatasia	DOID:0050177	Monogenic Disease
OMIM:241510	HYPOPHOSPHATASIA, CHILDHOOD	DOID:14213	Hypophosphatasia	DOID:0050177	Monogenic Disease
OMIM:241520	HYPOPHOSPHATEMIC RICKETS, AUTOSOMAL RECESSIVE, 1; ARHR1	DOID:0050445	X-Linked Hypophosphatemic Rickets	DOID:17	Musculoskeletal System Disease
OMIM:241530	HYPOPHOSPHATEMIC RICKETS WITH HYPERCALCIURIA, HEREDITARY; HHRH	NA	NA	NA	NA
OMIM:241550	HYPOPLASTIC LEFT HEART SYNDROME 1; HLHS1	DOID:9955	Hypoplastic Left Heart Syndrome	DOID:1287	Cardiovascular System Disease
OMIM:241600	IMMUNODEFICIENCY 43; IMD43	DOID:655	Inherited Metabolic Disorder	NA	NA
OMIM:241800	HYPOTHALAMIC HAMARTOMAS	DOID:1931	Hypothalamic Disease	DOID:863	Nervous System Disease
OMIM:241850	HYPOTHYROIDISM, THYROIDAL OR ATHYROIDAL, WITH SPIKY HAIR AND CLEFT PALATE	DOID:0050655	Bamforth-Lazarus Syndrome	DOID:28	Endocrine System Disease
OMIM:242100	ICHTHYOSIS, CONGENITAL, AUTOSOMAL RECESSIVE 2; ARCI2	DOID:1699	Congenital Ichthyosiform Erythroderma	DOID:0050177	Monogenic Disease
OMIM:242300	ICHTHYOSIS, CONGENITAL, AUTOSOMAL RECESSIVE 1; ARCI1	DOID:1699	Congenital Ichthyosiform Erythroderma	DOID:0050177	Monogenic Disease
OMIM:242500	ICHTHYOSIS, CONGENITAL, AUTOSOMAL RECESSIVE 4B; ARCI4B	DOID:1699	Congenital Ichthyosiform Erythroderma	DOID:0050177	Monogenic Disease
OMIM:242600	IMINOGLYCINURIA	DOID:447	Renal Tubular Transport Disease	DOID:18	Urinary System Disease
OMIM:242840	VICI SYNDROME; VICIS	DOID:0060356	Vici Syndrome	DOID:0050177	Monogenic Disease
OMIM:242860	IMMUNODEFICIENCY-CENTROMERIC INSTABILITY-FACIAL ANOMALIES SYNDROME 1; ICF1	DOID:612	Primary Immunodeficiency Disease	DOID:2914	Immune System Disease
OMIM:242900	SCHIMKE IMMUNOOSSEOUS DYSPLASIA; SIOD	DOID:2349	Arteriosclerosis	DOID:1287	Cardiovascular System Disease
OMIM:243000	INDIFFERENCE TO PAIN, CONGENITAL, AUTOSOMAL RECESSIVE; CIP	DOID:574	Peripheral Nervous System Disease	DOID:863	Nervous System Disease
OMIM:243060	SPERMATOGENIC FAILURE 5; SPGF5	DOID:14227	Azoospermia	DOID:15	Reproductive System Disease
OMIM:243150	GASTROINTESTINAL DEFECTS AND IMMUNODEFICIENCY SYNDROME; GIDID	DOID:14671	Multiple Intestinal Atresia	DOID:0050177	Monogenic Disease
OMIM:243300	CHOLESTASIS, BENIGN RECURRENT INTRAHEPATIC, 1; BRIC1	DOID:1852	Intrahepatic Cholestasis	DOID:77	Gastrointestinal System Disease
OMIM:243310	BARAITSER-WINTER SYNDROME 1; BRWS1	DOID:0060229	Baraitser-Winter Syndrome	NA	NA
OMIM:243400	ACETYLATION, SLOW	NA	NA	NA	NA
OMIM:243500	ISOVALERIC ACIDEMIA; IVA	DOID:14753	Isovaleric Acidemia	DOID:655	Inherited Metabolic Disorder
OMIM:243700	HYPER-IgE RECURRENT INFECTION SYNDROME, AUTOSOMAL RECESSIVE	DOID:3261	Job's Syndrome	DOID:2914	Immune System Disease
OMIM:243800	JOHANSON-BLIZZARD SYNDROME; JBS	DOID:14694	Johanson-Blizzard Syndrome	DOID:0050177	Monogenic Disease
OMIM:244200	HYPOGONADOTROPIC HYPOGONADISM 3 WITH OR WITHOUT ANOSMIA; HH3	DOID:3614	Kallmann Syndrome	DOID:28	Endocrine System Disease
OMIM:244400	CILIARY DYSKINESIA, PRIMARY, 1; CILD1	DOID:0050144	Kartagener Syndrome	DOID:0060340	Ciliopathy
OMIM:244450	KAUFMAN OCULOCEREBROFACIAL SYNDROME; KOS	DOID:1059	Intellectual Disability	DOID:0060037	Developmental Disorder of Mental Health
OMIM:244460	KENNY-CAFFEY SYNDROME, TYPE 1; KCS1	DOID:4257	Caffey Disease	DOID:17	Musculoskeletal System Disease
OMIM:245000	PAPILLON-LEFEVRE SYNDROME; PALS	DOID:3389	Papillon-Lefevre Disease	DOID:16	Integumentary System Disease
OMIM:245010	HAIM-MUNK SYNDROME; HMS	DOID:3389	Papillon-Lefevre Disease	DOID:16	Integumentary System Disease
OMIM:245050	SUCCINYL-CoA:3-OXOACID-CoA TRANSFERASE DEFICIENCY; SCOTD	DOID:0014667	Disease of Metabolism	NA	NA
OMIM:245150	KEUTEL SYNDROME; KTLS	DOID:182	Calcinosis	DOID:0060158	Acquired Metabolic Disease
OMIM:245200	KRABBE DISEASE	DOID:10587	Krabbe Disease	DOID:655	Inherited Metabolic Disorder
OMIM:245300	KURU, SUSCEPTIBILITY TO	NA	NA	NA	NA
OMIM:245340	ERYTHROCYTE LACTATE TRANSPORTER DEFECT	DOID:423	Myopathy	DOID:17	Musculoskeletal System Disease
OMIM:245348	PYRUVATE DEHYDROGENASE E2 DEFICIENCY; PDHDD	DOID:3649	Pyruvate Decarboxylase Deficiency	DOID:655	Inherited Metabolic Disorder
OMIM:245349	PYRUVATE DEHYDROGENASE E3-BINDING PROTEIN DEFICIENCY; PDHXD	DOID:3649	Pyruvate Decarboxylase Deficiency	DOID:655	Inherited Metabolic Disorder
OMIM:245400	MITOCHONDRIAL DNA DEPLETION SYNDROME 9 (ENCEPHALOMYOPATHIC TYPE WITH METHYLMALONIC ACIDURIA); MTDPS9	NA	NA	NA	NA
OMIM:245480	SPECIFIC GRANULE DEFICIENCY; SGD	DOID:9500	Leukocyte Disease	DOID:2914	Immune System Disease
OMIM:245570	EPILEPSY, FOCAL, WITH SPEECH DISORDER AND WITH OR WITHOUT MENTAL RETARDATION; FESD	DOID:2538	Landau-Kleffner Syndrome	DOID:863	Nervous System Disease
OMIM:245590	GROWTH HORMONE INSENSITIVITY WITH IMMUNODEFICIENCY	DOID:9521	Laron Syndrome	DOID:0050177	Monogenic Disease
OMIM:245600	MULTIPLE JOINT DISLOCATIONS, SHORT STATURE, AND CRANIOFACIAL DYSMORPHISM WITH OR WITHOUT CONGENITAL HEART DEFECTS; JDSCD	NA	NA	NA	NA
OMIM:245660	LARYNGOONYCHOCUTANEOUS SYNDROME; LOCS	DOID:4251	Conjunctival Disease	DOID:863	Nervous System Disease
OMIM:245800	LAURENCE-MOON SYNDROME; LNMS	DOID:1930	Laurence-Moon Syndrome	DOID:0050177	Monogenic Disease
OMIM:245900	LECITHIN:CHOLESTEROL ACYLTRANSFERASE DEFICIENCY	DOID:1391	Norum Disease	DOID:655	Inherited Metabolic Disorder
OMIM:246200	DONOHUE SYNDROME	DOID:0050470	Donohue Syndrome	DOID:0050177	Monogenic Disease
OMIM:246300	LEPROSY, SUSCEPTIBILITY TO, 3; LPRS3	DOID:1024	Leprosy	DOID:104	Bacterial Infectious Disease
OMIM:246450	3-HYDROXY-3-METHYLGLUTARYL-CoA LYASE DEFICIENCY; HMGCLD	NA	NA	NA	NA
OMIM:246650	LIPASE DEFICIENCY, COMBINED	DOID:3146	Lipid Metabolism Disorder	DOID:655	Inherited Metabolic Disorder
OMIM:246700	CHYLOMICRON RETENTION DISEASE; CMRD	DOID:0060357	Chylomicron Retention Disease	DOID:655	Inherited Metabolic Disorder
OMIM:246900	DIHYDROLIPOAMIDE DEHYDROGENASE DEFICIENCY; DLDD	DOID:9269	Maple Syrup Urine Disease	DOID:655	Inherited Metabolic Disorder
OMIM:247100	LIPOID PROTEINOSIS OF URBACH AND WIETHE	DOID:14498	Lipoid Proteinosis	DOID:655	Inherited Metabolic Disorder
OMIM:247420	LUTHERAN NULL	NA	NA	NA	NA
OMIM:248000	MACROCEPHALY/MEGALENCEPHALY SYNDROME, AUTOSOMAL RECESSIVE; MGCPH	NA	NA	NA	NA
OMIM:248190	HYPOMAGNESEMIA 5, RENAL, WITH OCULAR INVOLVEMENT; HOMG5	DOID:447	Renal Tubular Transport Disease	DOID:18	Urinary System Disease
OMIM:248200	STARGARDT DISEASE 1; STGD1	DOID:0050817	Stargardt Disease	DOID:863	Nervous System Disease
OMIM:248250	HYPOMAGNESEMIA 3, RENAL; HOMG3	DOID:12679	Nephrocalcinosis	DOID:0060158	Acquired Metabolic Disease
OMIM:248300	MAL DE MELEDA; MDM	DOID:3390	Palmoplantar Keratosis	DOID:16	Integumentary System Disease
OMIM:248360	MALONYL-CoA DECARBOXYLASE DEFICIENCY	DOID:655	Inherited Metabolic Disorder	NA	NA
OMIM:248370	MANDIBULOACRAL DYSPLASIA WITH TYPE A LIPODYSTROPHY; MADA	DOID:811	Lipodystrophy	DOID:16	Integumentary System Disease
OMIM:248390	TREACHER COLLINS SYNDROME 3; TCS3	DOID:2908	Treacher Collins Syndrome	DOID:0050177	Monogenic Disease
OMIM:248450	MANITOBA OCULOTRICHOANAL SYNDROME; MOTA	DOID:12270	Coloboma	DOID:863	Nervous System Disease
OMIM:248500	MANNOSIDOSIS, ALPHA B, LYSOSOMAL; MANSA	DOID:3413	Alpha-Mannosidosis	DOID:655	Inherited Metabolic Disorder
OMIM:248510	MANNOSIDOSIS, BETA A, LYSOSOMAL; MANSB	DOID:3633	Beta-Mannosidosis	DOID:655	Inherited Metabolic Disorder
OMIM:248600	MAPLE SYRUP URINE DISEASE; MSUD	DOID:9269	Maple Syrup Urine Disease	DOID:655	Inherited Metabolic Disorder
OMIM:248700	MARDEN-WALKER SYNDROME; MWKS	DOID:65	Connective Tissue Disease	DOID:17	Musculoskeletal System Disease
OMIM:248800	MARINESCO-SJOGREN SYNDROME; MSS	DOID:9277	Primary Cerebellar Degeneration	DOID:863	Nervous System Disease
OMIM:248900	MAST SYNDROME	DOID:0060245	Mast Syndrome	DOID:863	Nervous System Disease
OMIM:249000	MECKEL SYNDROME, TYPE 1; MKS1	DOID:0050778	Meckel Syndrome	DOID:0060340	Ciliopathy
OMIM:249100	FAMILIAL MEDITERRANEAN FEVER; FMF	DOID:2987	Familial Mediterranean Fever	DOID:2914	Immune System Disease
OMIM:249270	THIAMINE-RESPONSIVE MEGALOBLASTIC ANEMIA SYNDROME; TRMA	DOID:13382	Megaloblastic Anemia	DOID:2914	Immune System Disease
OMIM:249400	MELANOSIS, NEUROCUTANEOUS; NCMS	DOID:14693	Clouston Syndrome	DOID:0050177	Monogenic Disease
OMIM:249420	FRANK-TER HAAR SYNDROME; FTHS	DOID:1682	Congenital Heart Disease	DOID:1287	Cardiovascular System Disease
OMIM:249500	MENTAL RETARDATION, AUTOSOMAL RECESSIVE 1; MRT1	DOID:0060308	Autosomal Recessive Non-Syndromic Intellectual Disability	DOID:0060037	Developmental Disorder of Mental Health
OMIM:249700	LANGER MESOMELIC DYSPLASIA; LMD	DOID:12721	Multiple Epiphyseal Dysplasia	DOID:17	Musculoskeletal System Disease
OMIM:249900	METACHROMATIC LEUKODYSTROPHY DUE TO SAPOSIN B DEFICIENCY	DOID:10581	Metachromatic Leukodystrophy	DOID:655	Inherited Metabolic Disorder
OMIM:250100	METACHROMATIC LEUKODYSTROPHY; MLD	DOID:10581	Metachromatic Leukodystrophy	DOID:655	Inherited Metabolic Disorder
OMIM:250220	SPONDYLOMETAPHYSEAL DYSPLASIA, SEDAGHATIAN TYPE; SMDS	NA	NA	NA	NA
OMIM:250250	CARTILAGE-HAIR HYPOPLASIA; CHH	DOID:14773	Cartilage-Hair Hypoplasia	DOID:0050177	Monogenic Disease
OMIM:250400	METAPHYSEAL DYSPLASIA, SPAHR TYPE; MDST	NA	NA	NA	NA
OMIM:250460	METAPHYSEAL DYSPLASIA WITHOUT HYPOTRICHOSIS	DOID:12721	Multiple Epiphyseal Dysplasia	DOID:17	Musculoskeletal System Disease
OMIM:250620	3-HYDROXYISOBUTYRYL-CoA HYDROLASE DEFICIENCY; HIBCHD	DOID:9252	Amino Acid Metabolic Disorder	DOID:655	Inherited Metabolic Disorder
OMIM:250790	METHEMOGLOBINEMIA TYPE IV	DOID:10783	Methemoglobinemia	DOID:2914	Immune System Disease
OMIM:250800	METHEMOGLOBINEMIA DUE TO DEFICIENCY OF METHEMOGLOBIN REDUCTASE	DOID:10783	Methemoglobinemia	DOID:2914	Immune System Disease
OMIM:250850	METHIONINE ADENOSYLTRANSFERASE DEFICIENCY	DOID:9252	Amino Acid Metabolic Disorder	DOID:655	Inherited Metabolic Disorder
OMIM:250940	HOMOCYSTINURIA-MEGALOBLASTIC ANEMIA, cblG COMPLEMENTATION TYPE; HMAG	DOID:655	Inherited Metabolic Disorder	NA	NA
OMIM:250950	3-METHYLGLUTACONIC ACIDURIA, TYPE I; MGCA1	DOID:655	Inherited Metabolic Disorder	NA	NA
OMIM:251000	METHYLMALONIC ACIDURIA DUE TO METHYLMALONYL-CoA MUTASE DEFICIENCY	DOID:9252	Amino Acid Metabolic Disorder	DOID:655	Inherited Metabolic Disorder
OMIM:251100	METHYLMALONIC ACIDURIA, cblA TYPE	DOID:14749	Methylmalonic Acidemia	DOID:655	Inherited Metabolic Disorder
OMIM:251110	METHYLMALONIC ACIDURIA, cblB TYPE	DOID:14749	Methylmalonic Acidemia	DOID:655	Inherited Metabolic Disorder
OMIM:251120	METHYLMALONYL-CoA EPIMERASE DEFICIENCY	DOID:9252	Amino Acid Metabolic Disorder	DOID:655	Inherited Metabolic Disorder
OMIM:251200	MICROCEPHALY 1, PRIMARY, AUTOSOMAL RECESSIVE; MCPH1	DOID:10907	Microcephaly	DOID:2490	Congenital Nervous System Abnormality
OMIM:251255	JAWAD SYNDROME; JWDS	DOID:1059	Intellectual Disability	DOID:0060037	Developmental Disorder of Mental Health
OMIM:251260	NIJMEGEN BREAKAGE SYNDROME; NBS	DOID:7400	Nijmegen Breakage Syndrome	DOID:0050177	Monogenic Disease
OMIM:251270	MICROCEPHALY AND CHORIORETINOPATHY, AUTOSOMAL RECESSIVE, 1; MCCRP1	NA	NA	NA	NA
OMIM:251290	BAND-LIKE CALCIFICATION WITH SIMPLIFIED GYRATION AND POLYMICROGYRIA; BLCPMG	DOID:0050656	Pseudo-TORCH Syndrome	DOID:0050177	Monogenic Disease
OMIM:251300	GALLOWAY-MOWAT SYNDROME; GAMOS	DOID:12642	Hiatus Hernia	DOID:77	Gastrointestinal System Disease
OMIM:251450	DESBUQUOIS DYSPLASIA 1; DBQD1	DOID:1148	Polydactyly	NA	NA
OMIM:251750	MICROSPHEROPHAKIA AND/OR MEGALOCORNEA, WITH ECTOPIA LENTIS AND WITH OR WITHOUT SECONDARY GLAUCOMA; MSPKA	NA	NA	NA	NA
OMIM:251850	DIARRHEA 2, WITH MICROVILLUS ATROPHY; DIAR2	DOID:3343	Glycoproteinosis	DOID:655	Inherited Metabolic Disorder
OMIM:251880	MITOCHONDRIAL DNA DEPLETION SYNDROME 3 (HEPATOCEREBRAL TYPE); MTDPS3	NA	NA	NA	NA
OMIM:251950	MITOCHONDRIAL MYOPATHY WITH LACTIC ACIDOSIS; MMLA	DOID:3650	Lactic Acidosis	DOID:0060158	Acquired Metabolic Disease
OMIM:252010	MITOCHONDRIAL COMPLEX I DEFICIENCY	DOID:700	Mitochondrial Metabolism Disease	DOID:655	Inherited Metabolic Disorder
OMIM:252011	MITOCHONDRIAL COMPLEX II DEFICIENCY	DOID:655	Inherited Metabolic Disorder	NA	NA
OMIM:252150	MOLYBDENUM COFACTOR DEFICIENCY, COMPLEMENTATION GROUP A; MOCODA	DOID:896	Metal Metabolism Disorder	DOID:655	Inherited Metabolic Disorder
OMIM:252160	MOLYBDENUM COFACTOR DEFICIENCY, COMPLEMENTATION GROUP B; MOCODB	DOID:896	Metal Metabolism Disorder	DOID:655	Inherited Metabolic Disorder
OMIM:252500	MUCOLIPIDOSIS II ALPHA/BETA	DOID:3343	Glycoproteinosis	DOID:655	Inherited Metabolic Disorder
OMIM:252600	MUCOLIPIDOSIS III ALPHA/BETA	DOID:3343	Glycoproteinosis	DOID:655	Inherited Metabolic Disorder
OMIM:252605	MUCOLIPIDOSIS III GAMMA	DOID:3343	Glycoproteinosis	DOID:655	Inherited Metabolic Disorder
OMIM:252650	MUCOLIPIDOSIS IV; ML4	DOID:3343	Glycoproteinosis	DOID:655	Inherited Metabolic Disorder
OMIM:252900	MUCOPOLYSACCHARIDOSIS, TYPE IIIA; MPS3A	DOID:12801	Mucopolysaccharidosis III	DOID:655	Inherited Metabolic Disorder
OMIM:252920	MUCOPOLYSACCHARIDOSIS, TYPE IIIB; MPS3B	DOID:12801	Mucopolysaccharidosis III	DOID:655	Inherited Metabolic Disorder
OMIM:252930	MUCOPOLYSACCHARIDOSIS, TYPE IIIC; MPS3C	DOID:12801	Mucopolysaccharidosis III	DOID:655	Inherited Metabolic Disorder
OMIM:252940	MUCOPOLYSACCHARIDOSIS, TYPE IIID; MPS3D	DOID:12801	Mucopolysaccharidosis III	DOID:655	Inherited Metabolic Disorder
OMIM:253000	MUCOPOLYSACCHARIDOSIS, TYPE IVA; MPS4A	DOID:12804	Mucopolysaccharidosis IV	DOID:655	Inherited Metabolic Disorder
OMIM:253010	MUCOPOLYSACCHARIDOSIS, TYPE IVB; MPS4B	DOID:12804	Mucopolysaccharidosis IV	DOID:655	Inherited Metabolic Disorder
OMIM:253200	MUCOPOLYSACCHARIDOSIS TYPE VI; MPS6	DOID:12800	Mucopolysaccharidosis VI	DOID:655	Inherited Metabolic Disorder
OMIM:253220	MUCOPOLYSACCHARIDOSIS, TYPE VII; MPS7	DOID:12803	Sly Syndrome	DOID:655	Inherited Metabolic Disorder
OMIM:253250	MULIBREY NANISM	DOID:0050436	Mulibrey Nanism	DOID:0050177	Monogenic Disease
OMIM:253260	BIOTINIDASE DEFICIENCY	DOID:856	Biotinidase Deficiency	DOID:655	Inherited Metabolic Disorder
OMIM:253270	HOLOCARBOXYLASE SYNTHETASE DEFICIENCY	DOID:859	Holocarboxylase Synthetase Deficiency	DOID:655	Inherited Metabolic Disorder
OMIM:253280	MUSCULAR DYSTROPHY-DYSTROGLYCANOPATHY (CONGENITAL WITH BRAIN AND EYE ANOMALIES), TYPE A, 3; MDDGA3	DOID:0050560	Walker-Warburg Syndrome	DOID:17	Musculoskeletal System Disease
OMIM:253290	MULTIPLE PTERYGIUM SYNDROME, LETHAL TYPE; LMPS	DOID:8545	Malignant Hyperthermia	NA	NA
OMIM:253300	SPINAL MUSCULAR ATROPHY, TYPE I; SMA1	DOID:13137	Werdnig-Hoffmann Disease	DOID:863	Nervous System Disease
OMIM:253310	LETHAL CONGENITAL CONTRACTURE SYNDROME 1; LCCS1	DOID:381	Arthropathy	DOID:17	Musculoskeletal System Disease
OMIM:253400	SPINAL MUSCULAR ATROPHY, TYPE III; SMA3	DOID:12376	Juvenile Spinal Muscular Atrophy	DOID:863	Nervous System Disease
OMIM:253550	SPINAL MUSCULAR ATROPHY, TYPE II; SMA2	DOID:0050530	Intermediate Spinal Muscular Atrophy	DOID:863	Nervous System Disease
OMIM:253600	MUSCULAR DYSTROPHY, LIMB-GIRDLE, TYPE 2A; LGMD2A	DOID:11724	Limb-Girdle Muscular Dystrophy	DOID:17	Musculoskeletal System Disease
OMIM:253601	MUSCULAR DYSTROPHY, LIMB-GIRDLE, TYPE 2B; LGMD2B	DOID:11724	Limb-Girdle Muscular Dystrophy	DOID:17	Musculoskeletal System Disease
OMIM:253700	MUSCULAR DYSTROPHY, LIMB-GIRDLE, TYPE 2C; LGMD2C	DOID:11724	Limb-Girdle Muscular Dystrophy	DOID:17	Musculoskeletal System Disease
OMIM:253800	MUSCULAR DYSTROPHY-DYSTROGLYCANOPATHY (CONGENITAL WITH BRAIN AND EYE ANOMALIES), TYPE A, 4; MDDGA4	DOID:0050559	Fukuyama Congenital Muscular Dystrophy	DOID:17	Musculoskeletal System Disease
OMIM:254090	ULLRICH CONGENITAL MUSCULAR DYSTROPHY 1; UCMD1	DOID:0050558	Ullrich Congenital Muscular Dystrophy	DOID:17	Musculoskeletal System Disease
OMIM:254110	MUSCULAR DYSTROPHY, LIMB-GIRDLE, TYPE 2H; LGMD2H	DOID:11724	Limb-Girdle Muscular Dystrophy	DOID:17	Musculoskeletal System Disease
OMIM:254130	MIYOSHI MUSCULAR DYSTROPHY 1; MMD1	DOID:11720	Distal Muscular Dystrophy	DOID:17	Musculoskeletal System Disease
OMIM:254210	MYASTHENIC SYNDROME, CONGENITAL, 6, PRESYNAPTIC; CMS6	DOID:3635	Congenital Myasthenic Syndrome	DOID:863	Nervous System Disease
OMIM:254300	MYASTHENIC SYNDROME, CONGENITAL, 10; CMS10	DOID:3635	Congenital Myasthenic Syndrome	DOID:863	Nervous System Disease
OMIM:254450	MYELOFIBROSIS	DOID:4971	Myelofibrosis	DOID:162	Cancer
OMIM:254500	MYELOMA, MULTIPLE	DOID:9538	Multiple Myeloma	DOID:162	Cancer
OMIM:254600	MYELOPEROXIDASE DEFICIENCY; MPOD	DOID:655	Inherited Metabolic Disorder	NA	NA
OMIM:254770	EPILEPSY, MYOCLONIC JUVENILE; EJM	DOID:4890	Juvenile Myoclonic Epilepsy	DOID:863	Nervous System Disease
OMIM:254780	MYOCLONIC EPILEPSY OF LAFORA	DOID:3534	Lafora Disease	DOID:863	Nervous System Disease
OMIM:254800	MYOCLONIC EPILEPSY OF UNVERRICHT AND LUNDBORG	DOID:3535	Unverricht-Lundborg Syndrome	DOID:863	Nervous System Disease
OMIM:254900	EPILEPSY, PROGRESSIVE MYOCLONIC, 4, WITH OR WITHOUT RENAL FAILURE; EPM4	DOID:891	Progressive Myoclonus Epilepsy	DOID:863	Nervous System Disease
OMIM:255100	LIPID STORAGE MYOPATHY DUE TO FLAVIN ADENINE DINUCLEOTIDE SYNTHETASE DEFICIENCY; LSMFLAD	NA	NA	NA	NA
OMIM:255110	CARNITINE PALMITOYLTRANSFERASE II DEFICIENCY, LATE-ONSET	DOID:0060235	Carnitine Palmitoyltransferase II Deficiency	DOID:655	Inherited Metabolic Disorder
OMIM:255120	CARNITINE PALMITOYLTRANSFERASE I DEFICIENCY	DOID:9993	Hypoglycemia	DOID:28	Endocrine System Disease
OMIM:255125	MYOPATHY WITH LACTIC ACIDOSIS, HEREDITARY; HML	DOID:3650	Lactic Acidosis	DOID:0060158	Acquired Metabolic Disease
OMIM:255160	MYOPATHY, MYOSIN STORAGE, AUTOSOMAL RECESSIVE; MSMB	NA	NA	NA	NA
OMIM:255200	MYOPATHY, CENTRONUCLEAR, 2; CNM2	DOID:14717	Centronuclear Myopathy	DOID:17	Musculoskeletal System Disease
OMIM:255310	MYOPATHY, CONGENITAL, WITH FIBER-TYPE DISPROPORTION; CFTD	DOID:14717	Centronuclear Myopathy	DOID:17	Musculoskeletal System Disease
OMIM:255320	MINICORE MYOPATHY WITH EXTERNAL OPHTHALMOPLEGIA	NA	NA	NA	NA
OMIM:255600	MYOSCLEROSIS, AUTOSOMAL RECESSIVE	DOID:14717	Centronuclear Myopathy	DOID:17	Musculoskeletal System Disease
OMIM:255700	MYOTONIA CONGENITA, AUTOSOMAL RECESSIVE	DOID:2106	Myotonia Congenita	DOID:17	Musculoskeletal System Disease
OMIM:255800	SCHWARTZ-JAMPEL SYNDROME, TYPE 1; SJS1	DOID:12721	Multiple Epiphyseal Dysplasia	DOID:17	Musculoskeletal System Disease
OMIM:255960	MYXOMA, INTRACARDIAC	DOID:117	Heart Cancer	DOID:162	Cancer
OMIM:255995	NATIVE AMERICAN MYOPATHY; NAM	DOID:0060346	Native American Myopathy	DOID:863	Nervous System Disease
OMIM:256000	LEIGH SYNDROME; LS	DOID:3652	Leigh Disease	DOID:655	Inherited Metabolic Disorder
OMIM:256030	NEMALINE MYOPATHY 2; NEM2	DOID:3191	Nemaline Myopathy	DOID:17	Musculoskeletal System Disease
OMIM:256040	AUTOINFLAMMATION, LIPODYSTROPHY, AND DERMATOSIS SYNDROME; ALDD	NA	NA	NA	NA
OMIM:256050	ATELOSTEOGENESIS, TYPE II; AO2	DOID:0050648	Atelosteogenesis	DOID:17	Musculoskeletal System Disease
OMIM:256100	NEPHRONOPHTHISIS 1; NPHP1	DOID:12712	Nephronophthisis	DOID:0050177	Monogenic Disease
OMIM:256300	NEPHROTIC SYNDROME, TYPE 1; NPHS1	DOID:1184	Nephrotic Syndrome	DOID:18	Urinary System Disease
OMIM:256370	NEPHROTIC SYNDROME, TYPE 4; NPHS4	DOID:1184	Nephrotic Syndrome	DOID:18	Urinary System Disease
OMIM:256450	HYPERINSULINEMIC HYPOGLYCEMIA, FAMILIAL, 1; HHF1	DOID:13317	Hyperinsulinemic Hypoglycemia	DOID:655	Inherited Metabolic Disorder
OMIM:256500	NETHERTON SYNDROME; NETH	DOID:0050474	Netherton Syndrome	DOID:0050177	Monogenic Disease
OMIM:256520	NEU-LAXOVA SYNDROME 1; NLS1	DOID:936	Brain Disease	DOID:863	Nervous System Disease
OMIM:256540	GALACTOSIALIDOSIS; GSL	DOID:3211	Lysosomal Storage Disease	DOID:655	Inherited Metabolic Disorder
OMIM:256550	NEURAMINIDASE DEFICIENCY	DOID:3343	Glycoproteinosis	DOID:655	Inherited Metabolic Disorder
OMIM:256600	NEURODEGENERATION WITH BRAIN IRON ACCUMULATION 2A; NBIA2A	DOID:2367	Neuroaxonal Dystrophy	DOID:863	Nervous System Disease
OMIM:256700	NEUROBLASTOMA, SUSCEPTIBILITY TO	DOID:769	Neuroblastoma	DOID:162	Cancer
OMIM:256730	CEROID LIPOFUSCINOSIS, NEURONAL, 1; CLN1	DOID:14503	Neuronal Ceroid Lipofuscinosis	DOID:655	Inherited Metabolic Disorder
OMIM:256731	CEROID LIPOFUSCINOSIS, NEURONAL, 5; CLN5	DOID:14503	Neuronal Ceroid Lipofuscinosis	DOID:655	Inherited Metabolic Disorder
OMIM:256800	INSENSITIVITY TO PAIN, CONGENITAL, WITH ANHIDROSIS; CIPA	DOID:0050548	Hereditary Sensory Neuropathy	DOID:863	Nervous System Disease
OMIM:256810	MITOCHONDRIAL DNA DEPLETION SYNDROME 6 (HEPATOCEREBRAL TYPE); MTDPS6	DOID:409	Liver Disease	DOID:77	Gastrointestinal System Disease
OMIM:256840	NEUROPATHY, HEREDITARY SENSORY, WITH SPASTIC PARAPLEGIA, AUTOSOMAL RECESSIVE	DOID:2477	Motor Peripheral Neuropathy	DOID:863	Nervous System Disease
OMIM:256850	GIANT AXONAL NEUROPATHY 1, AUTOSOMAL RECESSIVE; GAN1	DOID:574	Peripheral Nervous System Disease	DOID:863	Nervous System Disease
OMIM:257200	NIEMANN-PICK DISEASE, TYPE A	DOID:14504	Niemann-Pick Disease	DOID:655	Inherited Metabolic Disorder
OMIM:257220	NIEMANN-PICK DISEASE, TYPE C1; NPC1	DOID:14504	Niemann-Pick Disease	DOID:655	Inherited Metabolic Disorder
OMIM:257270	NIGHT BLINDNESS, CONGENITAL STATIONARY, TYPE 1B; CSNB1B	DOID:0050534	Congenital Stationary Night Blindness	DOID:863	Nervous System Disease
OMIM:257300	MOSAIC VARIEGATED ANEUPLOIDY SYNDROME 1; MVA1	DOID:630	Genetic Disease	NA	NA
OMIM:257320	LISSENCEPHALY 2; LIS2	DOID:0050453	Lissencephaly	DOID:2490	Congenital Nervous System Abnormality
OMIM:257850	OCULODENTODIGITAL DYSPLASIA, AUTOSOMAL RECESSIVE	DOID:0060291	Oculodentodigital Dysplasia	NA	NA
OMIM:257920	3MC SYNDROME 1; 3MC1	DOID:0060225	3mc Syndrome	NA	NA
OMIM:257980	ODONTOONYCHODERMAL DYSPLASIA; OODD	DOID:14693	Clouston Syndrome	DOID:0050177	Monogenic Disease
OMIM:258100	OGUCHI DISEASE 1	DOID:8498	Hereditary Night Blindness	DOID:863	Nervous System Disease
OMIM:258315	OMODYSPLASIA 1; OMOD1	DOID:0060288	Omodysplasia	DOID:17	Musculoskeletal System Disease
OMIM:258450	PROGRESSIVE EXTERNAL OPHTHALMOPLEGIA WITH MITOCHONDRIAL DNA DELETIONS, AUTOSOMAL RECESSIVE 1; PEOB1	DOID:539	Ophthalmoplegia	DOID:863	Nervous System Disease
OMIM:258480	OPSISMODYSPLASIA; OPSMD	DOID:12721	Multiple Epiphyseal Dysplasia	DOID:17	Musculoskeletal System Disease
OMIM:258501	3-METHYLGLUTACONIC ACIDURIA, TYPE III; MGCA3	DOID:655	Inherited Metabolic Disorder	NA	NA
OMIM:258660	NONARTERITIC ANTERIOR ISCHEMIC OPTIC NEUROPATHY, SUSCEPTIBILITY TO	NA	NA	NA	NA
OMIM:258860	OROFACIODIGITAL SYNDROME IV; OFD4	DOID:0060316	Orofaciodigital Syndrome I	DOID:4501	Orofaciodigital Syndrome
OMIM:258870	GYRATE ATROPHY OF CHOROID AND RETINA; GACR	DOID:1415	Gyrate Atrophy	DOID:863	Nervous System Disease
OMIM:258900	OROTIC ACIDURIA	DOID:0050833	Orotic Aciduria	DOID:655	Inherited Metabolic Disorder
OMIM:259050	PRIMROSE SYNDROME; PRIMS	DOID:182	Calcinosis	DOID:0060158	Acquired Metabolic Disease
OMIM:259100	HYPERTROPHIC OSTEOARTHROPATHY, PRIMARY, AUTOSOMAL RECESSIVE, 1; PHOAR1	DOID:14283	Primary Hypertrophic Osteoarthropathy	NA	NA
OMIM:259420	OSTEOGENESIS IMPERFECTA, TYPE III; OI3	DOID:12347	Osteogenesis Imperfecta	DOID:17	Musculoskeletal System Disease
OMIM:259440	OSTEOGENESIS IMPERFECTA, TYPE IX; OI9	DOID:12347	Osteogenesis Imperfecta	DOID:17	Musculoskeletal System Disease
OMIM:259450	BRUCK SYNDROME 1; BRKS1	DOID:0060231	Bruck Syndrome	NA	NA
OMIM:259500	OSTEOGENIC SARCOMA	DOID:3347	Osteosarcoma	DOID:162	Cancer
OMIM:259600	MULTICENTRIC OSTEOLYSIS, NODULOSIS, AND ARTHROPATHY; MONA	DOID:0080001	Bone Disease	DOID:17	Musculoskeletal System Disease
OMIM:259700	OSTEOPETROSIS, AUTOSOMAL RECESSIVE 1; OPTB1	DOID:13533	Osteopetrosis	DOID:17	Musculoskeletal System Disease
OMIM:259710	OSTEOPETROSIS, AUTOSOMAL RECESSIVE 2; OPTB2	DOID:13533	Osteopetrosis	DOID:17	Musculoskeletal System Disease
OMIM:259720	OSTEOPETROSIS, AUTOSOMAL RECESSIVE 5; OPTB5	DOID:13533	Osteopetrosis	DOID:17	Musculoskeletal System Disease
OMIM:259730	OSTEOPETROSIS, AUTOSOMAL RECESSIVE 3; OPTB3	DOID:13533	Osteopetrosis	DOID:17	Musculoskeletal System Disease
OMIM:259770	OSTEOPOROSIS-PSEUDOGLIOMA SYNDROME; OPPG	DOID:12347	Osteogenesis Imperfecta	DOID:17	Musculoskeletal System Disease
OMIM:259775	RAINE SYNDROME; RNS	DOID:674	Cleft Palate	DOID:0050567	Orofacial Cleft
OMIM:259900	HYPEROXALURIA, PRIMARY, TYPE I; HP1	DOID:2977	Primary Hyperoxaluria	DOID:655	Inherited Metabolic Disorder
OMIM:260000	HYPEROXALURIA, PRIMARY, TYPE II; HP2	DOID:2977	Primary Hyperoxaluria	DOID:655	Inherited Metabolic Disorder
OMIM:260005	5-OXOPROLINASE DEFICIENCY; OPLAHD	DOID:9252	Amino Acid Metabolic Disorder	DOID:655	Inherited Metabolic Disorder
OMIM:260300	PARKINSON DISEASE 15, AUTOSOMAL RECESSIVE EARLY-ONSET; PARK15	DOID:14330	Parkinson's Disease	DOID:863	Nervous System Disease
OMIM:260350	PANCREATIC CANCER	DOID:4905	Pancreatic Carcinoma	DOID:162	Cancer
OMIM:260370	PANCREATIC AGENESIS 1; PAGEN1	DOID:0050877	Pancreatic Agenesis	DOID:28	Endocrine System Disease
OMIM:260400	SHWACHMAN-DIAMOND SYNDROME; SDS	DOID:4961	Bone Marrow Disease	DOID:2914	Immune System Disease
OMIM:260500	PAPILLOMA OF CHOROID PLEXUS; CPP	DOID:2626	Choroid Plexus Papilloma	DOID:0060072	Benign Neoplasm
OMIM:260540	PARKINSON-DEMENTIA SYNDROME	DOID:14330	Parkinson's Disease	DOID:863	Nervous System Disease
OMIM:260565	PEHO SYNDROME; PEHO	NA	NA	NA	NA
OMIM:260600	LEUKODYSTROPHY, HYPOMYELINATING, 3; HLD3	DOID:0060215	Balo Concentric Sclerosis	DOID:863	Nervous System Disease
OMIM:260660	COUSIN SYNDROME	DOID:1934	Dysostosis	DOID:17	Musculoskeletal System Disease
OMIM:260800	PENTOSURIA; PNTSU	DOID:2978	Carbohydrate Metabolic Disorder	DOID:655	Inherited Metabolic Disorder
OMIM:260920	HYPER-IgD SYNDROME; HIDS	DOID:0050452	Mevalonic Aciduria	DOID:655	Inherited Metabolic Disorder
OMIM:261000	INTRINSIC FACTOR DEFICIENCY; IFD	DOID:0050734	Congenital Intrinsic Factor Deficiency	DOID:655	Inherited Metabolic Disorder
OMIM:261100	MEGALOBLASTIC ANEMIA 1	DOID:13382	Megaloblastic Anemia	DOID:2914	Immune System Disease
OMIM:261500	EOSINOPHIL PEROXIDASE DEFICIENCY; EPXD	DOID:9500	Leukocyte Disease	DOID:2914	Immune System Disease
OMIM:261515	D-BIFUNCTIONAL PROTEIN DEFICIENCY	DOID:10003	Sensorineural Hearing Loss	DOID:863	Nervous System Disease
OMIM:261540	PETERS-PLUS SYNDROME	DOID:9296	Cleft Lip	DOID:0050567	Orofacial Cleft
OMIM:261550	PERSISTENT MULLERIAN DUCT SYNDROME, TYPES I AND II; PMDS	DOID:0050791	Persistent Mullerian Duct Syndrome	DOID:28	Endocrine System Disease
OMIM:261600	PHENYLKETONURIA; PKU	DOID:9281	Phenylketonuria	DOID:655	Inherited Metabolic Disorder
OMIM:261630	HYPERPHENYLALANINEMIA, BH4-DEFICIENT, C; HPABH4C	DOID:9281	Phenylketonuria	DOID:655	Inherited Metabolic Disorder
OMIM:261640	HYPERPHENYLALANINEMIA, BH4-DEFICIENT, A; HPABH4A	DOID:9281	Phenylketonuria	DOID:655	Inherited Metabolic Disorder
OMIM:261670	GLYCOGEN STORAGE DISEASE X; GSD10	DOID:557	Kidney Disease	DOID:18	Urinary System Disease
OMIM:261740	GLYCOGEN STORAGE DISEASE OF HEART, LETHAL CONGENITAL	DOID:2747	Glycogen Storage Disease	DOID:655	Inherited Metabolic Disorder
OMIM:261750	GLYCOGEN STORAGE DISEASE IXb; GSD9B	DOID:0050594	Glycogen Storage Disease IX	DOID:655	Inherited Metabolic Disorder
OMIM:262000	BJORNSTAD SYNDROME; BJS	DOID:0050677	Bjornstad Syndrome	DOID:0050177	Monogenic Disease
OMIM:262190	PINEAL HYPERPLASIA, INSULIN-RESISTANT DIABETES MELLITUS, AND SOMATIC ABNORMALITIES	DOID:0050470	Donohue Syndrome	DOID:0050177	Monogenic Disease
OMIM:262300	ACHROMATOPSIA 3; ACHM3	DOID:13911	Achromatopsia	DOID:863	Nervous System Disease
OMIM:262400	ISOLATED GROWTH HORMONE DEFICIENCY, TYPE IA; IGHD1A	DOID:9406	Hypopituitarism	DOID:28	Endocrine System Disease
OMIM:262500	LARON SYNDROME	DOID:9521	Laron Syndrome	DOID:0050177	Monogenic Disease
OMIM:262600	PITUITARY HORMONE DEFICIENCY, COMBINED, 2; CPHD2	DOID:9406	Hypopituitarism	DOID:28	Endocrine System Disease
OMIM:262650	KOWARSKI SYNDROME	DOID:9406	Hypopituitarism	DOID:28	Endocrine System Disease
OMIM:262700	PITUITARY HORMONE DEFICIENCY, COMBINED, 4; CPHD4	DOID:9406	Hypopituitarism	DOID:28	Endocrine System Disease
OMIM:262850	ALPHA-2-PLASMIN INHIBITOR DEFICIENCY	DOID:2213	Hemorrhagic Disease	DOID:2914	Immune System Disease
OMIM:262890	SCOTT SYNDROME; SCTS	DOID:1247	Blood Coagulation Disease	DOID:2914	Immune System Disease
OMIM:263200	POLYCYSTIC KIDNEY DISEASE, AUTOSOMAL RECESSIVE; ARPKD	DOID:898	Polycystic Kidney Disease	DOID:0050177	Monogenic Disease
OMIM:263210	GILLESSEN-KAESBACH-NISHIMURA SYNDROME; GIKANIS	NA	NA	NA	NA
OMIM:263300	POLYCYTHEMIA VERA; PV	DOID:8997	Polycythemia Vera	DOID:2914	Immune System Disease
OMIM:263400	ERYTHROCYTOSIS, FAMILIAL, 2; ECYT2	DOID:8432	Polycythemia	DOID:2914	Immune System Disease
OMIM:263520	SHORT-RIB THORACIC DYSPLASIA 6 WITH OR WITHOUT POLYDACTYLY; SRTD6	DOID:12721	Multiple Epiphyseal Dysplasia	DOID:17	Musculoskeletal System Disease
OMIM:263570	POLYGLUCOSAN BODY NEUROPATHY, ADULT FORM; APBN	DOID:2747	Glycogen Storage Disease	DOID:655	Inherited Metabolic Disorder
OMIM:263650	POPLITEAL PTERYGIUM SYNDROME, LETHAL TYPE	DOID:0060055	Popliteal Pterygium Syndrome	DOID:0050177	Monogenic Disease
OMIM:263700	PORPHYRIA, CONGENITAL ERYTHROPOIETIC	DOID:13271	Cutaneous Porphyria	DOID:655	Inherited Metabolic Disorder
OMIM:263750	POSTAXIAL ACROFACIAL DYSOSTOSIS; POADS	DOID:2908	Treacher Collins Syndrome	DOID:0050177	Monogenic Disease
OMIM:263800	GITELMAN SYNDROME; GTLMNS	DOID:0050450	Gitelman Syndrome	DOID:18	Urinary System Disease
OMIM:264070	HYPERPHENYLALANINEMIA, BH4-DEFICIENT, D; HPABH4D	DOID:9281	Phenylketonuria	DOID:655	Inherited Metabolic Disorder
OMIM:264300	17-BETA HYDROXYSTEROID DEHYDROGENASE III DEFICIENCY	DOID:11603	Infant Gynecomastia	DOID:0060118	Thoracic Disease
OMIM:264350	PSEUDOHYPOALDOSTERONISM, TYPE I, AUTOSOMAL RECESSIVE; PHA1B	DOID:4479	Pseudohypoaldosteronism	DOID:18	Urinary System Disease
OMIM:264470	PEROXISOMAL ACYL-CoA OXIDASE DEFICIENCY	DOID:0050797	Peroxisomal Acyl-CoA Oxidase Deficiency	DOID:655	Inherited Metabolic Disorder
OMIM:264600	PSEUDOVAGINAL PERINEOSCROTAL HYPOSPADIAS; PPSH	DOID:10892	Hypospadias	NA	NA
OMIM:264700	VITAMIN D HYDROXYLATION-DEFICIENT RICKETS, TYPE 1A; VDDR1A	DOID:10609	Rickets	DOID:17	Musculoskeletal System Disease
OMIM:264800	PSEUDOXANTHOMA ELASTICUM; PXE	DOID:2738	Pseudoxanthoma Elasticum	DOID:0050177	Monogenic Disease
OMIM:265000	MULTIPLE PTERYGIUM SYNDROME, ESCOBAR VARIANT; EVMPS	DOID:8545	Malignant Hyperthermia	NA	NA
OMIM:265050	3MC SYNDROME 2; 3MC2	DOID:0060225	3mc Syndrome	NA	NA
OMIM:265100	PULMONARY ALVEOLAR MICROLITHIASIS	DOID:12117	Pulmonary Alveolar Microlithiasis	DOID:1579	Respiratory System Disease
OMIM:265120	SURFACTANT METABOLISM DYSFUNCTION, PULMONARY, 1; SMDP1	DOID:12120	Pulmonary Alveolar Proteinosis	DOID:1579	Respiratory System Disease
OMIM:265380	ALVEOLAR CAPILLARY DYSPLASIA WITH MISALIGNMENT OF PULMONARY VEINS; ACDMPV	DOID:13042	Persistent Fetal Circulation Syndrome	DOID:1287	Cardiovascular System Disease
OMIM:265450	PULMONARY VENOOCCLUSIVE DISEASE 1, AUTOSOMAL DOMINANT; PVOD1	DOID:5453	Pulmonary Venoocclusive Disease	DOID:1287	Cardiovascular System Disease
OMIM:265800	PYCNODYSOSTOSIS	DOID:12721	Multiple Epiphyseal Dysplasia	DOID:17	Musculoskeletal System Disease
OMIM:265900	PYLE DISEASE; PYL	NA	NA	NA	NA
OMIM:266100	EPILEPSY, PYRIDOXINE-DEPENDENT; EPD	DOID:1826	Epilepsy	DOID:863	Nervous System Disease
OMIM:266120	URIDINE 5-PRIME MONOPHOSPHATE HYDROLASE DEFICIENCY, HEMOLYTIC ANEMIA DUE TO	DOID:583	Hemolytic Anemia	DOID:2914	Immune System Disease
OMIM:266130	GLUTATHIONE SYNTHETASE DEFICIENCY; GSSD	DOID:9252	Amino Acid Metabolic Disorder	DOID:655	Inherited Metabolic Disorder
OMIM:266140	PYROPOIKILOCYTOSIS, HEREDITARY; HPP	DOID:2373	Hereditary Elliptocytosis	DOID:2914	Immune System Disease
OMIM:266150	PYRUVATE CARBOXYLASE DEFICIENCY	DOID:3651	Pyruvate Carboxylase Deficiency Disease	DOID:655	Inherited Metabolic Disorder
OMIM:266200	PYRUVATE KINASE DEFICIENCY OF RED CELLS	DOID:2861	Congenital Nonspherocytic Hemolytic Anemia	DOID:2914	Immune System Disease
OMIM:266265	CONGENITAL DISORDER OF GLYCOSYLATION, TYPE IIc; CDG2C	DOID:0050571	Congenital Disorder of Glycosylation Type II	DOID:655	Inherited Metabolic Disorder
OMIM:266280	RAPADILINO SYNDROME	DOID:0050774	Rapadilino Syndrome	DOID:0050177	Monogenic Disease
OMIM:266300	SKIN/HAIR/EYE PIGMENTATION, VARIATION IN, 2; SHEP2	NA	NA	NA	NA
OMIM:266500	REFSUM DISEASE, CLASSIC	DOID:10582	Refsum Disease	DOID:655	Inherited Metabolic Disorder
OMIM:266510	PEROXISOME BIOGENESIS DISORDER 3B; PBD3B	DOID:0050444	Infantile Refsum Disease	DOID:655	Inherited Metabolic Disorder
OMIM:266600	INFLAMMATORY BOWEL DISEASE (CROHN DISEASE) 1; IBD1	DOID:0050589	Inflammatory Bowel Disease	DOID:77	Gastrointestinal System Disease
OMIM:266900	SENIOR-LOKEN SYNDROME 1; SLSN1	DOID:0050576	Senior-Loken Syndrome	DOID:0050177	Monogenic Disease
OMIM:266920	SHORT-RIB THORACIC DYSPLASIA 9 WITH OR WITHOUT POLYDACTYLY; SRTD9	DOID:10584	Retinitis Pigmentosa	DOID:863	Nervous System Disease
OMIM:267000	PERLMAN SYNDROME; PRLMNS	DOID:2154	Nephroblastoma	DOID:162	Cancer
OMIM:267010	MECKEL SYNDROME, TYPE 7; MKS7	DOID:0050778	Meckel Syndrome	DOID:0060340	Ciliopathy
OMIM:267300	RENAL TUBULAR ACIDOSIS, DISTAL, WITH PROGRESSIVE NERVE DEAFNESS	DOID:14219	Renal Tubular Acidosis	DOID:18	Urinary System Disease
OMIM:267430	RENAL TUBULAR DYSGENESIS; RTD	NA	NA	NA	NA
OMIM:267500	RETICULAR DYSGENESIS	DOID:0060020	Reticular Dysgenesis	DOID:2914	Immune System Disease
OMIM:267750	KNOBLOCH SYNDROME 1; KNO1	DOID:5327	Retinal Detachment	DOID:863	Nervous System Disease
OMIM:268000	RETINITIS PIGMENTOSA; RP	NA	NA	NA	NA
OMIM:268100	ENHANCED S-CONE SYNDROME; ESCS	DOID:8466	Retinal Degeneration	DOID:863	Nervous System Disease
OMIM:268130	REVESZ SYNDROME	DOID:0080001	Bone Disease	DOID:17	Musculoskeletal System Disease
OMIM:268150	RH-NULL, REGULATOR TYPE; RHN	DOID:0050641	Rh Deficiency Syndrome	DOID:2914	Immune System Disease
OMIM:268200	MYOGLOBINURIA, ACUTE RECURRENT, AUTOSOMAL RECESSIVE	DOID:423	Myopathy	DOID:17	Musculoskeletal System Disease
OMIM:268210	RHABDOMYOSARCOMA, EMBRYONAL, 1; RMSE1	DOID:3246	Embryonal Rhabdomyosarcoma	DOID:162	Cancer
OMIM:268220	RHABDOMYOSARCOMA 2; RMS2	DOID:4051	Alveolar Rhabdomyosarcoma	DOID:162	Cancer
OMIM:268300	ROBERTS SYNDROME; RBS	DOID:5325	Roberts Syndrome	DOID:0050177	Monogenic Disease
OMIM:268305	ROBIN SEQUENCE WITH CLEFT MANDIBLE AND LIMB ANOMALIES	DOID:11836	Clubfoot	DOID:17	Musculoskeletal System Disease
OMIM:268310	ROBINOW SYNDROME, AUTOSOMAL RECESSIVE; RRS	DOID:17	Musculoskeletal System Disease	NA	NA
OMIM:268400	ROTHMUND-THOMSON SYNDROME; RTS	DOID:2732	Rothmund-Thomson Syndrome	DOID:16	Integumentary System Disease
OMIM:268800	SANDHOFF DISEASE	DOID:3323	Sandhoff Disease	DOID:655	Inherited Metabolic Disorder
OMIM:268900	SARCOSINEMIA; SARCOS	DOID:9252	Amino Acid Metabolic Disorder	DOID:655	Inherited Metabolic Disorder
OMIM:269000	SC PHOCOMELIA SYNDROME	DOID:0050536	SC Phocomelia Syndrome	DOID:0050177	Monogenic Disease
OMIM:269150	SCHINZEL-GIEDION MIDFACE RETRACTION SYNDROME	DOID:1059	Intellectual Disability	DOID:0060037	Developmental Disorder of Mental Health
OMIM:269160	SCHIZENCEPHALY	DOID:863	Nervous System Disease	NA	NA
OMIM:269250	SCHNECKENBECKEN DYSPLASIA	DOID:0050775	Schneckenbecken Dysplasia	DOID:17	Musculoskeletal System Disease
OMIM:269400	CORNEAL OPACIFICATION WITH OTHER OCULAR ANOMALIES; COPOA	NA	NA	NA	NA
OMIM:269500	SCLEROSTEOSIS 1; SOST1	DOID:0060251	Sclerosteosis	DOID:17	Musculoskeletal System Disease
OMIM:269600	SEA-BLUE HISTIOCYTE DISEASE	DOID:4423	Sea-Blue Histiocyte Syndrome	DOID:655	Inherited Metabolic Disorder
OMIM:269700	LIPODYSTROPHY, CONGENITAL GENERALIZED, TYPE 2; CGL2	DOID:0050585	Congenital Generalized Lipodystrophy	DOID:16	Integumentary System Disease
OMIM:269840	IMMUNODEFICIENCY 48; IMD48	DOID:5812	MHC Class II Deficiency	DOID:2914	Immune System Disease
OMIM:269880	SHORT SYNDROME	DOID:12678	Hypercalcemia	DOID:0060158	Acquired Metabolic Disease
OMIM:269920	INFANTILE SIALIC ACID STORAGE DISEASE; ISSD	DOID:3659	Sialuria	DOID:655	Inherited Metabolic Disorder
OMIM:269921	SIALURIA	DOID:3659	Sialuria	DOID:655	Inherited Metabolic Disorder
OMIM:270100	HETEROTAXY, VISCERAL, 5, AUTOSOMAL; HTX5	DOID:758	Situs Inversus	DOID:0050545	Visceral Heterotaxy
OMIM:270200	SJOGREN-LARSSON SYNDROME; SLS	DOID:14501	Sjogren-Larsson Syndrome	DOID:0050177	Monogenic Disease
OMIM:270300	PEELING SKIN SYNDROME 1; PSS1	DOID:0060283	Peeling Skin Syndrome	DOID:16	Integumentary System Disease
OMIM:270400	SMITH-LEMLI-OPITZ SYNDROME; SLOS	DOID:14692	Smith-Lemli-Opitz Syndrome	DOID:655	Inherited Metabolic Disorder
OMIM:270420	DIARRHEA 3, SECRETORY SODIUM, CONGENITAL, WITH OR WITHOUT OTHER CONGENITAL ANOMALIES; DIAR3	DOID:655	Inherited Metabolic Disorder	NA	NA
OMIM:270450	INSULIN-LIKE GROWTH FACTOR I, RESISTANCE TO	NA	NA	NA	NA
OMIM:270550	SPASTIC ATAXIA, CHARLEVOIX-SAGUENAY TYPE; SACS	DOID:1441	Autosomal Dominant Cerebellar Ataxia	DOID:863	Nervous System Disease
OMIM:270685	SPASTIC PARAPLEGIA 17, AUTOSOMAL DOMINANT; SPG17	DOID:2476	Hereditary Spastic Paraplegia	DOID:863	Nervous System Disease
OMIM:270700	SPASTIC PARAPLEGIA 15, AUTOSOMAL RECESSIVE; SPG15	DOID:2476	Hereditary Spastic Paraplegia	DOID:863	Nervous System Disease
OMIM:270800	SPASTIC PARAPLEGIA 5A, AUTOSOMAL RECESSIVE; SPG5A	DOID:2476	Hereditary Spastic Paraplegia	DOID:863	Nervous System Disease
OMIM:270960	SPERMATOGENIC FAILURE 4; SPGF4	DOID:14227	Azoospermia	DOID:15	Reproductive System Disease
OMIM:270970	SPHEROCYTOSIS, TYPE 3; SPH3	DOID:12971	Hereditary Spherocytosis	DOID:2914	Immune System Disease
OMIM:271150	SPINAL MUSCULAR ATROPHY, TYPE IV; SMA4	DOID:0050529	Adult Spinal Muscular Atrophy	DOID:863	Nervous System Disease
OMIM:271245	MITOCHONDRIAL DNA DEPLETION SYNDROME 7 (HEPATOCEREBRAL TYPE); MTDPS7	DOID:0050556	Infantile Onset Spinocerebellar Ataxia	DOID:863	Nervous System Disease
OMIM:271400	ASPLENIA, ISOLATED CONGENITAL; ICAS	DOID:612	Primary Immunodeficiency Disease	DOID:2914	Immune System Disease
OMIM:271640	SPONDYLOEPIMETAPHYSEAL DYSPLASIA WITH JOINT LAXITY, TYPE 1, WITH OR WITHOUT FRACTURES; SEMDJL1	DOID:12721	Multiple Epiphyseal Dysplasia	DOID:17	Musculoskeletal System Disease
OMIM:271665	SPONDYLOMETAEPIPHYSEAL DYSPLASIA, SHORT LIMB-HAND TYPE	DOID:12721	Multiple Epiphyseal Dysplasia	DOID:17	Musculoskeletal System Disease
OMIM:271700	SPONDYLOPERIPHERAL DYSPLASIA	DOID:12721	Multiple Epiphyseal Dysplasia	DOID:17	Musculoskeletal System Disease
OMIM:271900	CANAVAN DISEASE	DOID:3613	Canavan Disease	DOID:863	Nervous System Disease
OMIM:271930	STRIATONIGRAL DEGENERATION, INFANTILE; SNDI	DOID:4751	Striatonigral Degeneration	DOID:863	Nervous System Disease
OMIM:271980	SUCCINIC SEMIALDEHYDE DEHYDROGENASE DEFICIENCY; SSADHD	DOID:9252	Amino Acid Metabolic Disorder	DOID:655	Inherited Metabolic Disorder
OMIM:272120	SUDDEN INFANT DEATH SYNDROME	DOID:9007	Sudden Infant Death Syndrome	NA	NA
OMIM:272200	MULTIPLE SULFATASE DEFICIENCY; MSD	DOID:0050441	Mucosulfatidosis	DOID:655	Inherited Metabolic Disorder
OMIM:272300	SULFOCYSTEINURIA	DOID:9252	Amino Acid Metabolic Disorder	DOID:655	Inherited Metabolic Disorder
OMIM:272430	COLD-INDUCED SWEATING SYNDROME 1; CISS1	DOID:0060294	Cold-Induced Sweating Syndrome	DOID:0050177	Monogenic Disease
OMIM:272440	FILIPPI SYNDROME; FLPIS	DOID:1059	Intellectual Disability	DOID:0060037	Developmental Disorder of Mental Health
OMIM:272460	SPONDYLOCARPOTARSAL SYNOSTOSIS SYNDROME; SCT	DOID:17	Musculoskeletal System Disease	NA	NA
OMIM:272750	GM2-GANGLIOSIDOSIS, AB VARIANT	DOID:4795	Tay-Sachs Disease AB Variant	DOID:655	Inherited Metabolic Disorder
OMIM:272800	TAY-SACHS DISEASE; TSD	DOID:3320	Tay-Sachs Disease	DOID:655	Inherited Metabolic Disorder
OMIM:273300	TESTICULAR GERM CELL TUMOR; TGCT	DOID:2998	Testicular Cancer	DOID:162	Cancer
OMIM:273395	TETRAAMELIA SYNDROME, AUTOSOMAL RECESSIVE; TETAMS	DOID:17	Musculoskeletal System Disease	NA	NA
OMIM:273750	THREE M SYNDROME 1; 3M1	DOID:0060241	3-M Syndrome	DOID:0050177	Monogenic Disease
OMIM:273800	GLANZMANN THROMBASTHENIA; GT	DOID:2219	Glanzmann's Thrombasthenia	DOID:2914	Immune System Disease
OMIM:274000	THROMBOCYTOPENIA-ABSENT RADIUS SYNDROME; TAR	DOID:14699	Thrombocytopenia-Absent Radius Syndrome	DOID:0080014	Chromosomal Disease
OMIM:274150	THROMBOTIC THROMBOCYTOPENIC PURPURA, CONGENITAL; TTP	DOID:10772	Thrombotic Thrombocytopenic Purpura	DOID:2914	Immune System Disease
OMIM:274270	DIHYDROPYRIMIDINE DEHYDROGENASE DEFICIENCY	DOID:14218	Dihydropyrimidine Dehydrogenase Deficiency	DOID:655	Inherited Metabolic Disorder
OMIM:274300	THYROID HORMONE RESISTANCE, GENERALIZED, AUTOSOMAL RECESSIVE; GRTH	DOID:11633	Thyroid Hormone Resistance Syndrome	DOID:28	Endocrine System Disease
OMIM:274400	THYROID DYSHORMONOGENESIS 1; TDH1	DOID:0050328	Congenital Hypothyroidism	DOID:28	Endocrine System Disease
OMIM:274500	THYROID DYSHORMONOGENESIS 2A; TDH2A	DOID:0050328	Congenital Hypothyroidism	DOID:28	Endocrine System Disease
OMIM:274600	PENDRED SYNDROME; PDS	DOID:13197	Nodular Goiter	DOID:28	Endocrine System Disease
OMIM:274700	THYROID DYSHORMONOGENESIS 3; TDH3	DOID:1459	Hypothyroidism	DOID:28	Endocrine System Disease
OMIM:274800	THYROID DYSHORMONOGENESIS 4; TDH4	DOID:0050328	Congenital Hypothyroidism	DOID:28	Endocrine System Disease
OMIM:274900	THYROID DYSHORMONOGENESIS 5; TDH5	DOID:0050328	Congenital Hypothyroidism	DOID:28	Endocrine System Disease
OMIM:275100	HYPOTHYROIDISM, CONGENITAL, NONGOITROUS, 4; CHNG4	DOID:0050328	Congenital Hypothyroidism	DOID:28	Endocrine System Disease
OMIM:275200	HYPOTHYROIDISM, CONGENITAL, NONGOITROUS, 1; CHNG1	DOID:0050328	Congenital Hypothyroidism	DOID:28	Endocrine System Disease
OMIM:275210	RESTRICTIVE DERMOPATHY, LETHAL	DOID:381	Arthropathy	DOID:17	Musculoskeletal System Disease
OMIM:275350	TRANSCOBALAMIN II DEFICIENCY	DOID:0050818	Transcobalamin II Deficiency	DOID:655	Inherited Metabolic Disorder
OMIM:275355	SQUAMOUS CELL CARCINOMA, HEAD AND NECK; HNSCC	DOID:5520	Head and Neck Squamous Cell Carcinoma	DOID:162	Cancer
OMIM:275400	OLIVER-MCFARLANE SYNDROME; OMCS	DOID:0060260	Ptosis	DOID:863	Nervous System Disease
OMIM:275630	CHANARIN-DORFMAN SYNDROME; CDS	DOID:0050729	Neutral Lipid Storage Disease	DOID:655	Inherited Metabolic Disorder
OMIM:275900	SPASTIC PARAPLEGIA 20, AUTOSOMAL RECESSIVE; SPG20	DOID:0050886	Troyer Syndrome	DOID:863	Nervous System Disease
OMIM:276300	MISMATCH REPAIR CANCER SYNDROME; MMRCS	DOID:1319	Brain Cancer	DOID:162	Cancer
OMIM:276600	TYROSINEMIA, TYPE II; TYRSN2	DOID:0050725	Tyrosinemia Type II	DOID:655	Inherited Metabolic Disorder
OMIM:276700	TYROSINEMIA, TYPE I; TYRSN1	DOID:0050726	Tyrosinemia Type I	DOID:655	Inherited Metabolic Disorder
OMIM:276710	TYROSINEMIA, TYPE III; TYRSN3	DOID:0050727	Tyrosinemia Type III	DOID:655	Inherited Metabolic Disorder
OMIM:276820	ULNA AND FIBULA, ABSENCE OF, WITH SEVERE LIMB DEFICIENCY	DOID:13938	Amenorrhea	DOID:15	Reproductive System Disease
OMIM:276880	UROCANASE DEFICIENCY; UROCD	DOID:9252	Amino Acid Metabolic Disorder	DOID:655	Inherited Metabolic Disorder
OMIM:276900	USHER SYNDROME, TYPE I; USH1	DOID:0050439	Usher Syndrome	DOID:0050177	Monogenic Disease
OMIM:276901	USHER SYNDROME, TYPE IIA; USH2A	DOID:0050439	Usher Syndrome	DOID:0050177	Monogenic Disease
OMIM:276902	USHER SYNDROME, TYPE IIIA; USH3A	DOID:0050439	Usher Syndrome	DOID:0050177	Monogenic Disease
OMIM:276904	USHER SYNDROME, TYPE IC; USH1C	DOID:0050439	Usher Syndrome	DOID:0050177	Monogenic Disease
OMIM:276950	VACTERL ASSOCIATION WITH HYDROCEPHALUS	DOID:14679	VACTERL Association	NA	NA
OMIM:277170	OROFACIODIGITAL SYNDROME VI; OFD6	DOID:0060316	Orofaciodigital Syndrome I	DOID:4501	Orofaciodigital Syndrome
OMIM:277180	VAS DEFERENS, CONGENITAL BILATERAL APLASIA OF; CBAVD	NA	NA	NA	NA
OMIM:277300	SPONDYLOCOSTAL DYSOSTOSIS 1, AUTOSOMAL RECESSIVE; SCDO1	DOID:0050568	Spondylocostal Dysostosis	DOID:17	Musculoskeletal System Disease
OMIM:277380	METHYLMALONIC ACIDURIA AND HOMOCYSTINURIA, cblF TYPE	DOID:0050717	Methylmalonic Aciduria and Homocystinuria Type cblF	DOID:655	Inherited Metabolic Disorder
OMIM:277400	METHYLMALONIC ACIDURIA AND HOMOCYSTINURIA, cblC TYPE	DOID:0050715	Methylmalonic Aciduria and Homocystinuria Type cblC	DOID:655	Inherited Metabolic Disorder
OMIM:277410	METHYLMALONIC ACIDURIA AND HOMOCYSTINURIA, cblD TYPE	DOID:0050716	Methylmalonic Aciduria and Homocystinuria Type cblD	DOID:655	Inherited Metabolic Disorder
OMIM:277440	VITAMIN D-DEPENDENT RICKETS, TYPE 2A; VDDR2A	DOID:10609	Rickets	DOID:17	Musculoskeletal System Disease
OMIM:277450	VITAMIN K-DEPENDENT CLOTTING FACTORS, COMBINED DEFICIENCY OF, 1; VKCFD1	DOID:2214	Inherited Blood Coagulation Disease	DOID:2914	Immune System Disease
OMIM:277460	VITAMIN E, FAMILIAL ISOLATED DEFICIENCY OF; VED	DOID:5113	Nutritional Deficiency Disease	DOID:0060158	Acquired Metabolic Disease
OMIM:277470	PONTOCEREBELLAR HYPOPLASIA, TYPE 2A; PCH2A	DOID:0060267	Pontocerebellar Hypoplasia Type 2a	DOID:863	Nervous System Disease
OMIM:277480	VON WILLEBRAND DISEASE, TYPE 3; VWD3	DOID:12531	von Willebrand's Disease	DOID:2914	Immune System Disease
OMIM:277580	WAARDENBURG SYNDROME, TYPE 4A; WS4A	DOID:9258	Waardenburg's Syndrome	DOID:0050177	Monogenic Disease
OMIM:277590	WEAVER SYNDROME; WVS	DOID:14731	Weaver Syndrome	NA	NA
OMIM:277600	WEILL-MARCHESANI SYNDROME 1; WMS1	DOID:0050475	Weill-Marchesani Syndrome	DOID:0050177	Monogenic Disease
OMIM:277610	WEISSENBACHER-ZWEYMULLER SYNDROME; WZS	DOID:12721	Multiple Epiphyseal Dysplasia	DOID:17	Musculoskeletal System Disease
OMIM:277700	WERNER SYNDROME; WRN	DOID:5688	Werner Syndrome	DOID:0050177	Monogenic Disease
OMIM:277900	WILSON DISEASE	DOID:893	Wilson Disease	DOID:655	Inherited Metabolic Disorder
OMIM:277950	WINCHESTER SYNDROME; WNCHRS	DOID:11476	Osteoporosis	DOID:17	Musculoskeletal System Disease
OMIM:278000	LYSOSOMAL ACID LIPASE DEFICIENCY	DOID:14497	Wolman Disease	DOID:655	Inherited Metabolic Disorder
OMIM:278150	HYPOTRICHOSIS 8; HYPT8	DOID:4535	Hypotrichosis	DOID:16	Integumentary System Disease
OMIM:278250	WRINKLY SKIN SYNDROME; WSS	DOID:3144	Cutis Laxa	DOID:16	Integumentary System Disease
OMIM:278300	XANTHINURIA, TYPE I; XAN1	DOID:0060236	Xanthinuria	DOID:655	Inherited Metabolic Disorder
OMIM:278700	XERODERMA PIGMENTOSUM, COMPLEMENTATION GROUP A; XPA	DOID:0050427	Xeroderma Pigmentosum	DOID:0050177	Monogenic Disease
OMIM:278720	XERODERMA PIGMENTOSUM, COMPLEMENTATION GROUP C; XPC	DOID:0050427	Xeroderma Pigmentosum	DOID:0050177	Monogenic Disease
OMIM:278730	XERODERMA PIGMENTOSUM, COMPLEMENTATION GROUP D; XPD	DOID:0050427	Xeroderma Pigmentosum	DOID:0050177	Monogenic Disease
OMIM:278740	XERODERMA PIGMENTOSUM, COMPLEMENTATION GROUP E	DOID:0050427	Xeroderma Pigmentosum	DOID:0050177	Monogenic Disease
OMIM:278750	XERODERMA PIGMENTOSUM, VARIANT TYPE; XPV	DOID:0050427	Xeroderma Pigmentosum	DOID:0050177	Monogenic Disease
OMIM:278760	XERODERMA PIGMENTOSUM, COMPLEMENTATION GROUP F; XPF	DOID:0050427	Xeroderma Pigmentosum	DOID:0050177	Monogenic Disease
OMIM:278780	XERODERMA PIGMENTOSUM, COMPLEMENTATION GROUP G; XPG	DOID:0050427	Xeroderma Pigmentosum	DOID:0050177	Monogenic Disease
OMIM:278800	DE SANCTIS-CACCHIONE SYNDROME	DOID:1924	Hypogonadism	DOID:28	Endocrine System Disease
OMIM:280000	COLOBOMA, CONGENITAL HEART DISEASE, ICHTHYOSIFORM DERMATOSIS, MENTAL RETARDATION, AND EAR ANOMALIES SYNDROME; CHIME	DOID:12270	Coloboma	DOID:863	Nervous System Disease
OMIM:300000	OPITZ GBBB SYNDROME, TYPE I; GBBB1	DOID:0050780	Opitz-GBBB Syndrome	DOID:0050177	Monogenic Disease
OMIM:300004	CORPUS CALLOSUM, AGENESIS OF, WITH ABNORMAL GENITALIA	DOID:1059	Intellectual Disability	DOID:0060037	Developmental Disorder of Mental Health
OMIM:300009	DENT DISEASE 1	DOID:0050699	Dent Disease	DOID:18	Urinary System Disease
OMIM:300018	46,XY SEX REVERSAL 2; SRXY2	DOID:14448	46 XY Gonadal Dysgenesis	DOID:28	Endocrine System Disease
OMIM:300029	RETINITIS PIGMENTOSA 3; RP3	DOID:10584	Retinitis Pigmentosa	DOID:863	Nervous System Disease
OMIM:300048	INTESTINAL PSEUDOOBSTRUCTION, NEURONAL, CHRONIC IDIOPATHIC, X-LINKED	DOID:3878	Intestinal Pseudo-Obstruction	DOID:77	Gastrointestinal System Disease
OMIM:300049	PERIVENTRICULAR NODULAR HETEROTOPIA 1; PVNH1	DOID:0050454	Periventricular Nodular Heterotopia	DOID:2490	Congenital Nervous System Abnormality
OMIM:300055	MENTAL RETARDATION, X-LINKED, SYNDROMIC 13; MRXS13	DOID:0060309	Syndromic X-Linked Intellectual Disability	DOID:0060037	Developmental Disorder of Mental Health
OMIM:300066	DEAFNESS, X-LINKED 4; DFNX4	DOID:0050566	X-Linked Nonsyndromic Deafness	DOID:863	Nervous System Disease
OMIM:300067	LISSENCEPHALY, X-LINKED, 1; LISX1	DOID:0050453	Lissencephaly	DOID:2490	Congenital Nervous System Abnormality
OMIM:300068	ANDROGEN INSENSITIVITY SYNDROME; AIS	DOID:4674	Androgen Insensitivity Syndrome	DOID:28	Endocrine System Disease
OMIM:300071	NIGHT BLINDNESS, CONGENITAL STATIONARY, TYPE 2A; CSNB2A	DOID:0050534	Congenital Stationary Night Blindness	DOID:863	Nervous System Disease
OMIM:300087	X INACTIVATION, FAMILIAL SKEWED, 1; SXI1	DOID:630	Genetic Disease	NA	NA
OMIM:300088	EPILEPTIC ENCEPHALOPATHY, EARLY INFANTILE, 9; EIEE9	DOID:0050709	Ohtahara Syndrome	DOID:863	Nervous System Disease
OMIM:300100	ADRENOLEUKODYSTROPHY; ALD	DOID:10588	Adrenoleukodystrophy	DOID:863	Nervous System Disease
OMIM:300106	SPONDYLOEPIMETAPHYSEAL DYSPLASIA, X-LINKED; SEMDX	NA	NA	NA	NA
OMIM:300114	MENTAL RETARDATION, X-LINKED 49; MRX49	NA	NA	NA	NA
OMIM:300123	MENTAL RETARDATION, X-LINKED, WITH PANHYPOPITUITARISM	DOID:9406	Hypopituitarism	DOID:28	Endocrine System Disease
OMIM:300143	MENTAL RETARDATION, X-LINKED 21; MRX21	DOID:0050776	Non-Syndromic X-Linked Intellectual Disability	DOID:0060037	Developmental Disorder of Mental Health
OMIM:300166	MICROPHTHALMIA, SYNDROMIC 2; MCOPS2	DOID:10629	Microphthalmia	DOID:863	Nervous System Disease
OMIM:300200	ADRENAL HYPOPLASIA, CONGENITAL; AHC	DOID:9553	Adrenal Gland Disease	DOID:28	Endocrine System Disease
OMIM:300209	SIMPSON-GOLABI-BEHMEL SYNDROME, TYPE 2; SGBS2	DOID:0060248	Simpson-Golabi-Behmel Syndrome	DOID:0050177	Monogenic Disease
OMIM:300210	MENTAL RETARDATION, X-LINKED 58; MRX58	DOID:0050776	Non-Syndromic X-Linked Intellectual Disability	DOID:0060037	Developmental Disorder of Mental Health
OMIM:300215	LISSENCEPHALY, X-LINKED, 2; LISX2	DOID:0050453	Lissencephaly	DOID:2490	Congenital Nervous System Abnormality
OMIM:300220	MENTAL RETARDATION, X-LINKED, SYNDROMIC 10; MRXS10	DOID:0060309	Syndromic X-Linked Intellectual Disability	DOID:0060037	Developmental Disorder of Mental Health
OMIM:300238	MENTAL RETARDATION, X-LINKED, SYNDROMIC 11; MRXS11	NA	NA	NA	NA
OMIM:300243	MENTAL RETARDATION, X-LINKED, SYNDROMIC, CHRISTIANSON TYPE; MRXSCH	DOID:1826	Epilepsy	DOID:863	Nervous System Disease
OMIM:300244	TERMINAL OSSEOUS DYSPLASIA; TOD	DOID:12721	Multiple Epiphyseal Dysplasia	DOID:17	Musculoskeletal System Disease
OMIM:300257	DANON DISEASE	DOID:0050437	Danon Disease	DOID:655	Inherited Metabolic Disorder
OMIM:300260	LUBS X-LINKED MENTAL RETARDATION SYNDROME; MRXSL	DOID:1059	Intellectual Disability	DOID:0060037	Developmental Disorder of Mental Health
OMIM:300263	SIDERIUS X-LINKED MENTAL RETARDATION SYNDROME; MRXSSD	DOID:1059	Intellectual Disability	DOID:0060037	Developmental Disorder of Mental Health
OMIM:300271	MENTAL RETARDATION, X-LINKED 72; MRX72	DOID:0050776	Non-Syndromic X-Linked Intellectual Disability	DOID:0060037	Developmental Disorder of Mental Health
OMIM:300291	ECTODERMAL DYSPLASIA, HYPOHIDROTIC, WITH IMMUNE DEFICIENCY	DOID:14793	Hypohidrotic Ectodermal Dysplasia	DOID:0050177	Monogenic Disease
OMIM:300299	NEUTROPENIA, SEVERE CONGENITAL, X-LINKED; SCNX	DOID:0050590	Severe Congenital Neutropenia	DOID:2914	Immune System Disease
OMIM:300301	ECTODERMAL DYSPLASIA, ANHIDROTIC, WITH IMMUNODEFICIENCY, OSTEOPETROSIS, AND LYMPHEDEMA; OLEDAID	DOID:14693	Clouston Syndrome	DOID:0050177	Monogenic Disease
OMIM:300321	FG SYNDROME 2; FGS2	DOID:14711	FG Syndrome	DOID:0050177	Monogenic Disease
OMIM:300322	LESCH-NYHAN SYNDROME; LNS	DOID:1919	Lesch-Nyhan Syndrome	DOID:655	Inherited Metabolic Disorder
OMIM:300323	KELLEY-SEEGMILLER SYNDROME	DOID:13189	Gout	DOID:17	Musculoskeletal System Disease
OMIM:300352	CEREBRAL CREATINE DEFICIENCY SYNDROME 1; CCDS1	DOID:0050800	Creatine Transporter Deficiency	DOID:655	Inherited Metabolic Disorder
OMIM:300354	MENTAL RETARDATION, X-LINKED, SYNDROMIC, CABEZAS TYPE; MRXSC	DOID:1059	Intellectual Disability	DOID:0060037	Developmental Disorder of Mental Health
OMIM:300367	THROMBOCYTOPENIA, X-LINKED, WITH OR WITHOUT DYSERYTHROPOIETIC ANEMIA; XLTDA	DOID:1588	Thrombocytopenia	DOID:2914	Immune System Disease
OMIM:300373	OSTEOPATHIA STRIATA WITH CRANIAL SCLEROSIS; OSCS	DOID:4254	Osteosclerosis	DOID:17	Musculoskeletal System Disease
OMIM:300376	MUSCULAR DYSTROPHY, BECKER TYPE; BMD	DOID:9883	Becker Muscular Dystrophy	DOID:17	Musculoskeletal System Disease
OMIM:300387	MENTAL RETARDATION, X-LINKED 63; MRX63	DOID:0050776	Non-Syndromic X-Linked Intellectual Disability	DOID:0060037	Developmental Disorder of Mental Health
OMIM:300400	SEVERE COMBINED IMMUNODEFICIENCY, X-LINKED; SCIDX1	DOID:0060013	Gamma Chain Deficiency	DOID:2914	Immune System Disease
OMIM:300419	MENTAL RETARDATION, X-LINKED, WITH OR WITHOUT SEIZURES, ARX-RELATED; MRXARX	DOID:1059	Intellectual Disability	DOID:0060037	Developmental Disorder of Mental Health
OMIM:300422	FG SYNDROME 4; FGS4	DOID:14711	FG Syndrome	DOID:0050177	Monogenic Disease
OMIM:300423	MENTAL RETARDATION, X-LINKED, SYNDROMIC, HEDERA TYPE; MRXSH	DOID:1826	Epilepsy	DOID:863	Nervous System Disease
OMIM:300424	RETINITIS PIGMENTOSA 23; RP23	DOID:10584	Retinitis Pigmentosa	DOID:863	Nervous System Disease
OMIM:300425	AUTISM, SUSCEPTIBILITY TO, X-LINKED 1; AUTSX1	DOID:12849	Autistic Disorder	DOID:0060037	Developmental Disorder of Mental Health
OMIM:300434	STOCCO DOS SANTOS X-LINKED MENTAL RETARDATION SYNDROME	DOID:1059	Intellectual Disability	DOID:0060037	Developmental Disorder of Mental Health
OMIM:300436	MENTAL RETARDATION, X-LINKED 46; MRX46	DOID:0050776	Non-Syndromic X-Linked Intellectual Disability	DOID:0060037	Developmental Disorder of Mental Health
OMIM:300438	17-BETA-HYDROXYSTEROID DEHYDROGENASE X DEFICIENCY	DOID:3146	Lipid Metabolism Disorder	DOID:655	Inherited Metabolic Disorder
OMIM:300448	ALPHA-THALASSEMIA MYELODYSPLASIA SYNDROME; ATMDS	DOID:0050908	Myelodysplastic Syndrome	DOID:162	Cancer
OMIM:300455	RETINITIS PIGMENTOSA, X-LINKED, AND SINORESPIRATORY INFECTIONS, WITH OR WITHOUT DEAFNESS	DOID:10584	Retinitis Pigmentosa	DOID:863	Nervous System Disease
OMIM:300472	CORPUS CALLOSUM, AGENESIS OF, WITH MENTAL RETARDATION, OCULAR COLOBOMA, AND MICROGNATHIA	DOID:12270	Coloboma	DOID:863	Nervous System Disease
OMIM:300475	DEAFNESS, DYSTONIA, AND CEREBRAL HYPOMYELINATION; DDCH	DOID:630	Genetic Disease	NA	NA
OMIM:300476	CONE-ROD DYSTROPHY, X-LINKED, 3; CORDX3	DOID:0050572	Cone-Rod Dystrophy	DOID:863	Nervous System Disease
OMIM:300486	MENTAL RETARDATION, X-LINKED, WITH CEREBELLAR HYPOPLASIA AND DISTINCTIVE FACIAL APPEARANCE	DOID:0050888	Syndromic Intellectual Disability	DOID:0060037	Developmental Disorder of Mental Health
OMIM:300489	SPINAL MUSCULAR ATROPHY, DISTAL, X-LINKED 3; SMAX3	DOID:12377	Spinal Muscular Atrophy	DOID:863	Nervous System Disease
OMIM:300491	EPILEPSY, X-LINKED, WITH VARIABLE LEARNING DISABILITIES AND BEHAVIOR DISORDERS	DOID:150	Disease of Mental Health	NA	NA
OMIM:300494	ASPERGER SYNDROME, X-LINKED, SUSCEPTIBILITY TO, 1; ASPGX1	DOID:0050432	Asperger Syndrome	DOID:0060037	Developmental Disorder of Mental Health
OMIM:300495	AUTISM, SUSCEPTIBILITY TO, X-LINKED 2; AUTSX2	DOID:12849	Autistic Disorder	DOID:0060037	Developmental Disorder of Mental Health
OMIM:300496	AUTISM, SUSCEPTIBILITY TO, X-LINKED 3; AUTSX3	DOID:12849	Autistic Disorder	DOID:0060037	Developmental Disorder of Mental Health
OMIM:300497	ASPERGER SYNDROME, X-LINKED, SUSCEPTIBILITY TO, 2; ASPGX2	DOID:0050432	Asperger Syndrome	DOID:0060037	Developmental Disorder of Mental Health
OMIM:300498	MENTAL RETARDATION, X-LINKED 45; MRX45	DOID:0050776	Non-Syndromic X-Linked Intellectual Disability	DOID:0060037	Developmental Disorder of Mental Health
OMIM:300500	ALBINISM, OCULAR, TYPE I; OA1	DOID:0050633	Ocular Albinism	DOID:863	Nervous System Disease
OMIM:300510	OVARIAN DYSGENESIS 2; ODG2	DOID:5426	Premature Ovarian Failure	DOID:15	Reproductive System Disease
OMIM:300511	PREMATURE OVARIAN FAILURE 2A; POF2A	DOID:5426	Premature Ovarian Failure	DOID:15	Reproductive System Disease
OMIM:300514	FANCONI ANEMIA, COMPLEMENTATION GROUP B; FANCB	DOID:13636	Fanconi's Anemia	DOID:2914	Immune System Disease
OMIM:300519	MENTAL RETARDATION, X-LINKED, SYNDROMIC, MARTIN-PROBST TYPE; MRXSMP	NA	NA	NA	NA
OMIM:300523	ALLAN-HERNDON-DUDLEY SYNDROME; AHDS	DOID:0050631	Allan-Herndon-Dudley Syndrome	DOID:0050177	Monogenic Disease
OMIM:300534	MENTAL RETARDATION, X-LINKED, SYNDROMIC, CLAES-JENSEN TYPE; MRXSCJ	DOID:1059	Intellectual Disability	DOID:0060037	Developmental Disorder of Mental Health
OMIM:300539	NEPHROGENIC SYNDROME OF INAPPROPRIATE ANTIDIURESIS; NSIAD	DOID:3401	Inappropriate ADH Syndrome	DOID:28	Endocrine System Disease
OMIM:300554	HYPOPHOSPHATEMIC RICKETS, X-LINKED RECESSIVE	DOID:0050445	X-Linked Hypophosphatemic Rickets	DOID:17	Musculoskeletal System Disease
OMIM:300555	DENT DISEASE 2	DOID:0050699	Dent Disease	DOID:18	Urinary System Disease
OMIM:300558	MENTAL RETARDATION, X-LINKED 30; MRX30	DOID:0050776	Non-Syndromic X-Linked Intellectual Disability	DOID:0060037	Developmental Disorder of Mental Health
OMIM:300559	GLYCOGEN STORAGE DISEASE, TYPE IXd; GSD9D	DOID:2747	Glycogen Storage Disease	DOID:655	Inherited Metabolic Disorder
OMIM:300577	MENTAL RETARDATION, X-LINKED 91; MRX91	DOID:0050776	Non-Syndromic X-Linked Intellectual Disability	DOID:0060037	Developmental Disorder of Mental Health
OMIM:300582	SHORT STATURE, IDIOPATHIC, X-LINKED; ISS	DOID:630	Genetic Disease	NA	NA
OMIM:300584	IMMUNODEFICIENCY WITHOUT ANHIDROTIC ECTODERMAL DYSPLASIA	DOID:612	Primary Immunodeficiency Disease	DOID:2914	Immune System Disease
OMIM:300590	CORNELIA DE LANGE SYNDROME 2; CDLS2	DOID:11725	Cornelia De Lange Syndrome	NA	NA
OMIM:300600	ALAND ISLAND EYE DISEASE; AIED	DOID:0050630	Aland Island Eye Disease	DOID:863	Nervous System Disease
OMIM:300604	PREMATURE OVARIAN FAILURE 2B; POF2B	DOID:5426	Premature Ovarian Failure	DOID:15	Reproductive System Disease
OMIM:300607	EPILEPTIC ENCEPHALOPATHY, EARLY INFANTILE, 8; EIEE8	DOID:0050709	Ohtahara Syndrome	DOID:863	Nervous System Disease
OMIM:300614	DEAFNESS, X-LINKED 5; DFNX5	NA	NA	NA	NA
OMIM:300615	BRUNNER SYNDROME; BRNRS	DOID:1059	Intellectual Disability	DOID:0060037	Developmental Disorder of Mental Health
OMIM:300622	TN POLYAGGLUTINATION SYNDROME; TNPS	NA	NA	NA	NA
OMIM:300623	FRAGILE X TREMOR/ATAXIA SYNDROME; FXTAS	DOID:0050879	Fragile X-Associated Tremor/Ataxia Syndrome	DOID:863	Nervous System Disease
OMIM:300624	FRAGILE X MENTAL RETARDATION SYNDROME	DOID:14261	Fragile X Syndrome	DOID:0050177	Monogenic Disease
OMIM:300633	HYPOSPADIAS 1, X-LINKED; HYSP1	DOID:10892	Hypospadias	NA	NA
OMIM:300635	LYMPHOPROLIFERATIVE SYNDROME, X-LINKED, 2; XLP2	DOID:2916	Hypersensitivity Reaction Type IV Disease	DOID:2914	Immune System Disease
OMIM:300636	IMMUNODEFICIENCY 33; IMD33	DOID:630	Genetic Disease	NA	NA
OMIM:300640	INVASIVE PNEUMOCOCCAL DISEASE, RECURRENT ISOLATED, 2; IPD2	DOID:612	Primary Immunodeficiency Disease	DOID:2914	Immune System Disease
OMIM:300643	ROLANDIC EPILEPSY, MENTAL RETARDATION, AND SPEECH DYSPRAXIA, X-LINKED; RESDX	DOID:4090	Agnosia	DOID:0060037	Developmental Disorder of Mental Health
OMIM:300645	IMMUNODEFICIENCY 34; IMD34	DOID:630	Genetic Disease	NA	NA
OMIM:300653	PHOSPHOGLYCERATE KINASE 1 DEFICIENCY	DOID:655	Inherited Metabolic Disorder	NA	NA
OMIM:300659	MENTAL RETARDATION, X-LINKED 93; MRX93	DOID:0050776	Non-Syndromic X-Linked Intellectual Disability	DOID:0060037	Developmental Disorder of Mental Health
OMIM:300661	PHOSPHORIBOSYLPYROPHOSPHATE SYNTHETASE SUPERACTIVITY	DOID:655	Inherited Metabolic Disorder	NA	NA
OMIM:300672	EPILEPTIC ENCEPHALOPATHY, EARLY INFANTILE, 2; EIEE2	DOID:0050709	Ohtahara Syndrome	DOID:863	Nervous System Disease
OMIM:300673	ENCEPHALOPATHY, NEONATAL SEVERE, DUE TO MECP2 MUTATIONS	DOID:1059	Intellectual Disability	DOID:0060037	Developmental Disorder of Mental Health
OMIM:300676	MENTAL RETARDATION, X-LINKED, SYNDROMIC 14; MRXS14	DOID:0060309	Syndromic X-Linked Intellectual Disability	DOID:0060037	Developmental Disorder of Mental Health
OMIM:300695	SCAPULOPERONEAL MYOPATHY, X-LINKED DOMINANT; SPM	DOID:0060253	Scapuloperoneal Myopathy	DOID:17	Musculoskeletal System Disease
OMIM:300696	MYOPATHY, X-LINKED, WITH POSTURAL MUSCLE ATROPHY; XMPMA	DOID:11726	Emery-Dreifuss Muscular Dystrophy	DOID:17	Musculoskeletal System Disease
OMIM:300699	MENTAL RETARDATION, X-LINKED, SYNDROMIC, WU TYPE; MRXSW	DOID:1059	Intellectual Disability	DOID:0060037	Developmental Disorder of Mental Health
OMIM:300706	MENTAL RETARDATION, X-LINKED, SYNDROMIC, TURNER TYPE; MRXST	DOID:1059	Intellectual Disability	DOID:0060037	Developmental Disorder of Mental Health
OMIM:300707	TOE SYNDACTYLY, TELECANTHUS, AND ANOGENITAL AND RENAL MALFORMATIONS; STAR	DOID:11193	Syndactyly	DOID:17	Musculoskeletal System Disease
OMIM:300717	REDUCING BODY MYOPATHY, X-LINKED 1A, SEVERE, WITH INFANTILE OR EARLY CHILDHOOD ONSET; RBMX1A	DOID:423	Myopathy	DOID:17	Musculoskeletal System Disease
OMIM:300718	REDUCING BODY MYOPATHY, X-LINKED 1B, WITH LATE CHILDHOOD OR ADULT ONSET; RBMX1B	DOID:423	Myopathy	DOID:17	Musculoskeletal System Disease
OMIM:300749	MENTAL RETARDATION AND MICROCEPHALY WITH PONTINE AND CEREBELLAR HYPOPLASIA; MICPCH	DOID:10907	Microcephaly	DOID:2490	Congenital Nervous System Abnormality
OMIM:300751	ANEMIA, SIDEROBLASTIC, 1; SIDBA1	DOID:0060063	X-Linked Sideroblastic Anemia	DOID:2914	Immune System Disease
OMIM:300752	PROTOPORPHYRIA, ERYTHROPOIETIC, X-LINKED; XLEPP	DOID:13270	Erythropoietic Protoporphyria	DOID:655	Inherited Metabolic Disorder
OMIM:300755	AGAMMAGLOBULINEMIA, X-LINKED; XLA	DOID:14179	Bruton-Type Agammaglobulinemia	DOID:2914	Immune System Disease
OMIM:300758	HYPOSPADIAS 2, X-LINKED; HYSP2	DOID:10892	Hypospadias	NA	NA
OMIM:300770	SURFACTANT METABOLISM DYSFUNCTION, PULMONARY, 4; SMDP4	DOID:12120	Pulmonary Alveolar Proteinosis	DOID:1579	Respiratory System Disease
OMIM:300799	MENTAL RETARDATION, X-LINKED, SYNDROMIC, RAYMOND TYPE; MRXSR	NA	NA	NA	NA
OMIM:300802	MENTAL RETARDATION, X-LINKED 96; MRX96	DOID:0050776	Non-Syndromic X-Linked Intellectual Disability	DOID:0060037	Developmental Disorder of Mental Health
OMIM:300803	MENTAL RETARDATION, X-LINKED 97; MRX97	DOID:0050776	Non-Syndromic X-Linked Intellectual Disability	DOID:0060037	Developmental Disorder of Mental Health
OMIM:300804	JOUBERT SYNDROME 10; JBTS10	DOID:0050777	Joubert Syndrome	DOID:0060340	Ciliopathy
OMIM:300807	THROMBOPHILIA, X-LINKED, DUE TO FACTOR IX DEFECT; THPH8	DOID:2452	Thrombophilia	DOID:2914	Immune System Disease
OMIM:300813	SARCOMA, SYNOVIAL	DOID:5485	Synovial Sarcoma	DOID:162	Cancer
OMIM:300814	NYSTAGMUS 6, CONGENITAL, X-LINKED; NYS6	DOID:9649	Congenital Nystagmus	DOID:863	Nervous System Disease
OMIM:300816	COMBINED OXIDATIVE PHOSPHORYLATION DEFICIENCY 6; COXPD6	DOID:0060286	Combined Oxidative Phosphorylation Deficiency	DOID:655	Inherited Metabolic Disorder
OMIM:300818	PAROXYSMAL NOCTURNAL HEMOGLOBINURIA 1; PNH1	DOID:0060284	Paroxysmal Nocturnal Hemoglobinuria	DOID:2914	Immune System Disease
OMIM:300830	AUTISM, SUSCEPTIBILITY TO, X-LINKED 4; AUTSX4	NA	NA	NA	NA
OMIM:300831	CK SYNDROME	NA	NA	NA	NA
OMIM:300834	MACULAR DEGENERATION, X-LINKED ATROPHIC	NA	NA	NA	NA
OMIM:300835	ANEMIA, X-LINKED, WITH OR WITHOUT NEUTROPENIA AND/OR PLATELET ABNORMALITIES; XLANP	NA	NA	NA	NA
OMIM:300842	MCLEOD SYNDROME; MCLDS	DOID:1289	Neurodegenerative Disease	DOID:863	Nervous System Disease
OMIM:300844	MENTAL RETARDATION, X-LINKED 19; MRX19	DOID:0050776	Non-Syndromic X-Linked Intellectual Disability	DOID:0060037	Developmental Disorder of Mental Health
OMIM:300847	AUTISM, SUSCEPTIBILITY TO, X-LINKED 5; AUTSX5	DOID:12849	Autistic Disorder	DOID:0060037	Developmental Disorder of Mental Health
OMIM:300849	MENTAL RETARDATION, X-LINKED 41; MRX41	DOID:0050776	Non-Syndromic X-Linked Intellectual Disability	DOID:0060037	Developmental Disorder of Mental Health
OMIM:300850	MENTAL RETARDATION, X-LINKED 90; MRX90	DOID:0050776	Non-Syndromic X-Linked Intellectual Disability	DOID:0060037	Developmental Disorder of Mental Health
OMIM:300853	IMMUNODEFICIENCY, X-LINKED, WITH MAGNESIUM DEFECT, EPSTEIN-BARR VIRUS INFECTION, AND NEOPLASIA; XMEN	NA	NA	NA	NA
OMIM:300854	RENAL CELL CARCINOMA, Xp11-ASSOCIATED; RCCX1	DOID:4450	Renal Cell Carcinoma	DOID:162	Cancer
OMIM:300855	OGDEN SYNDROME; OGDNS	DOID:0050781	Ogden Syndrome	DOID:0050177	Monogenic Disease
OMIM:300857	AMYOTROPHIC LATERAL SCLEROSIS 15 WITH OR WITHOUT FRONTOTEMPORAL DEMENTIA; ALS15	DOID:0060206	Amyotrophic Lateral Sclerosis Type 15	DOID:863	Nervous System Disease
OMIM:300860	MENTAL RETARDATION, X-LINKED, SYNDROMIC, NASCIMENTO TYPE; MRXSN	DOID:0050888	Syndromic Intellectual Disability	DOID:0060037	Developmental Disorder of Mental Health
OMIM:300863	CHONDRODYSPLASIA WITH PLATYSPONDYLY, DISTINCTIVE BRACHYDACTYLY, HYDROCEPHALY, AND MICROPHTHALMIA	NA	NA	NA	NA
OMIM:300867	KABUKI SYNDROME 2; KABUK2	NA	NA	NA	NA
OMIM:300868	MULTIPLE CONGENITAL ANOMALIES-HYPOTONIA-SEIZURES SYNDROME 2; MCAHS2	NA	NA	NA	NA
OMIM:300872	AUTISM, SUSCEPTIBILITY TO, X-LINKED 6; AUTSX6	DOID:12849	Autistic Disorder	DOID:0060037	Developmental Disorder of Mental Health
OMIM:300882	CORNELIA DE LANGE SYNDROME 5; CDLS5	DOID:11725	Cornelia De Lange Syndrome	NA	NA
OMIM:300884	EPILEPTIC ENCEPHALOPATHY, EARLY INFANTILE, 36; EIEE36	NA	NA	NA	NA
OMIM:300886	MENTAL RETARDATION, X-LINKED, SYNDROMIC 32; MRXS32	DOID:0060309	Syndromic X-Linked Intellectual Disability	DOID:0060037	Developmental Disorder of Mental Health
OMIM:300887	LINEAR SKIN DEFECTS WITH MULTIPLE CONGENITAL ANOMALIES 2; LSDMCA2	NA	NA	NA	NA
OMIM:300888	HYPOTHYROIDISM, CENTRAL, AND TESTICULAR ENLARGEMENT; CHTE	NA	NA	NA	NA
OMIM:300894	NEURODEGENERATION WITH BRAIN IRON ACCUMULATION 5; NBIA5	NA	NA	NA	NA
OMIM:300895	OHDO SYNDROME, X-LINKED; OHDOX	DOID:0060289	Ohdo Syndrome	NA	NA
OMIM:300896	CONGENITAL DISORDER OF GLYCOSYLATION, TYPE IIm; CDG2M	NA	NA	NA	NA
OMIM:300905	CHARCOT-MARIE-TOOTH DISEASE, X-LINKED DOMINANT, 6; CMTX6	DOID:0050542	Charcot-Marie-Tooth Disease Type X	DOID:863	Nervous System Disease
OMIM:300908	ANEMIA, NONSPHEROCYTIC HEMOLYTIC, DUE TO G6PD DEFICIENCY	DOID:2861	Congenital Nonspherocytic Hemolytic Anemia	DOID:2914	Immune System Disease
OMIM:300909	ANGIOEDEMA INDUCED BY ACE INHIBITORS, SUSCEPTIBILITY TO; AEACEI	NA	NA	NA	NA
OMIM:300910	BONE MINERAL DENSITY QUANTITATIVE TRAIT LOCUS 18; BMND18	NA	NA	NA	NA
OMIM:300911	PARKINSONISM WITH SPASTICITY, X-LINKED; XPDS	NA	NA	NA	NA
OMIM:300912	MENTAL RETARDATION, X-LINKED 98; MRX98	DOID:0050776	Non-Syndromic X-Linked Intellectual Disability	DOID:0060037	Developmental Disorder of Mental Health
OMIM:300914	DEAFNESS, X-LINKED 6; DFNX6	DOID:0050566	X-Linked Nonsyndromic Deafness	DOID:863	Nervous System Disease
OMIM:300915	MICROPHTHALMIA, SYNDROMIC 13; MCOPS13	NA	NA	NA	NA
OMIM:300918	PALMOPLANTAR KERATODERMA, MUTILATING, WITH PERIORIFICIAL KERATOTIC PLAQUES, X-LINKED	NA	NA	NA	NA
OMIM:300919	MENTAL RETARDATION, X-LINKED 99; MRX99	DOID:0050776	Non-Syndromic X-Linked Intellectual Disability	DOID:0060037	Developmental Disorder of Mental Health
OMIM:300923	MENTAL RETARDATION, X-LINKED 100; MRX100	DOID:0050776	Non-Syndromic X-Linked Intellectual Disability	DOID:0060037	Developmental Disorder of Mental Health
OMIM:300928	MENTAL RETARDATION, X-LINKED 101; MRX101	NA	NA	NA	NA
OMIM:300934	CONGENITAL DISORDER OF GLYCOSYLATION, TYPE Iy; CDG1Y	NA	NA	NA	NA
OMIM:300943	PITUITARY ADENOMA, GROWTH HORMONE-SECRETING, 2; PAGH2	NA	NA	NA	NA
OMIM:300946	DIAMOND-BLACKFAN ANEMIA 14 WITH MANDIBULOFACIAL DYSOSTOSIS; DBA14	NA	NA	NA	NA
OMIM:300952	LINEAR SKIN DEFECTS WITH MULTIPLE CONGENITAL ANOMALIES 3; LSDMCA3	NA	NA	NA	NA
OMIM:300953	TRICHOTHIODYSTROPHY 5, NONPHOTOSENSITIVE; TTD5	NA	NA	NA	NA
OMIM:300957	MENTAL RETARDATION, X-LINKED 12; MRX12	NA	NA	NA	NA
OMIM:300958	MENTAL RETARDATION, X-LINKED 102; MRX102	NA	NA	NA	NA
OMIM:300960	MEND SYNDROME; MEND	NA	NA	NA	NA
OMIM:301000	WISKOTT-ALDRICH SYNDROME; WAS	DOID:9169	Wiskott-Aldrich Syndrome	DOID:0050177	Monogenic Disease
OMIM:301040	ALPHA-THALASSEMIA/MENTAL RETARDATION SYNDROME, X-LINKED; ATRX	DOID:1099	Alpha Thalassemia	DOID:0050177	Monogenic Disease
OMIM:301050	ALPORT SYNDROME, X-LINKED; ATS	DOID:10983	Alport Syndrome	DOID:0050177	Monogenic Disease
OMIM:301200	AMELOGENESIS IMPERFECTA, TYPE IE; AI1E	DOID:2187	Amelogenesis Imperfecta	DOID:77	Gastrointestinal System Disease
OMIM:301220	PIGMENTARY DISORDER, RETICULATE, WITH SYSTEMIC MANIFESTATIONS, X-LINKED; PDR	NA	NA	NA	NA
OMIM:301310	ANEMIA, SIDEROBLASTIC, AND SPINOCEREBELLAR ATAXIA; ASAT	DOID:0050554	X-Linked Sideroblastic Anemia with Ataxia	DOID:2914	Immune System Disease
OMIM:301500	FABRY DISEASE	DOID:14499	Fabry Disease	DOID:655	Inherited Metabolic Disorder
OMIM:301830	SPINAL MUSCULAR ATROPHY, X-LINKED 2; SMAX2	DOID:381	Arthropathy	DOID:17	Musculoskeletal System Disease
OMIM:301835	ARTS SYNDROME; ARTS	DOID:0050647	Arts Syndrome	DOID:0050177	Monogenic Disease
OMIM:301900	BORJESON-FORSSMAN-LEHMANN SYNDROME; BFLS	DOID:0050681	Borjeson-Forssman-Lehmann Syndrome	DOID:0050177	Monogenic Disease
OMIM:302045	CARDIOMYOPATHY, DILATED, 3B; CMD3B	DOID:12930	Dilated Cardiomyopathy	DOID:1287	Cardiovascular System Disease
OMIM:302060	BARTH SYNDROME; BTHS	DOID:0050476	Barth Syndrome	DOID:655	Inherited Metabolic Disorder
OMIM:302200	CATARACT 40; CTRCT40	DOID:83	Cataract	DOID:863	Nervous System Disease
OMIM:302350	NANCE-HORAN SYNDROME; NHS	DOID:110	Lens Disease	DOID:863	Nervous System Disease
OMIM:302500	SPINOCEREBELLAR ATAXIA, X-LINKED 1; SCAX1	DOID:14784	Olivopontocerebellar Atrophy	DOID:863	Nervous System Disease
OMIM:302800	CHARCOT-MARIE-TOOTH DISEASE, X-LINKED DOMINANT, 1; CMTX1	DOID:0050542	Charcot-Marie-Tooth Disease Type X	DOID:863	Nervous System Disease
OMIM:302905	ABRUZZO-ERICKSON SYNDROME; ABERS	DOID:630	Genetic Disease	NA	NA
OMIM:302950	CHONDRODYSPLASIA PUNCTATA 1, X-LINKED RECESSIVE; CDPX1	DOID:0060292	X-Linked Chondrodysplasia Punctata	DOID:2581	Chondrodysplasia Punctata
OMIM:302960	CHONDRODYSPLASIA PUNCTATA 2, X-LINKED DOMINANT; CDPX2	DOID:0060292	X-Linked Chondrodysplasia Punctata	DOID:2581	Chondrodysplasia Punctata
OMIM:303100	CHOROIDEREMIA; CHM	DOID:9821	Choroideremia	DOID:863	Nervous System Disease
OMIM:303350	MASA SYNDROME	DOID:0060246	MASA Syndrome	DOID:863	Nervous System Disease
OMIM:303400	CLEFT PALATE WITH OR WITHOUT ANKYLOGLOSSIA, X-LINKED; CPX	DOID:674	Cleft Palate	DOID:0050567	Orofacial Cleft
OMIM:303600	COFFIN-LOWRY SYNDROME; CLS	DOID:3783	Coffin-Lowry Syndrome	DOID:0050177	Monogenic Disease
OMIM:303700	BLUE CONE MONOCHROMACY; BCM	DOID:0050679	Blue Cone Monochromacy	DOID:863	Nervous System Disease
OMIM:303800	COLORBLINDNESS, PARTIAL, DEUTAN SERIES; CBD	DOID:13909	Red-Green Color Blindness	DOID:863	Nervous System Disease
OMIM:303900	COLORBLINDNESS, PARTIAL, PROTAN SERIES; CBP	DOID:11661	Blue Color Blindness	DOID:863	Nervous System Disease
OMIM:304020	CONE-ROD DYSTROPHY, X-LINKED, 1; CORDX1	DOID:0050572	Cone-Rod Dystrophy	DOID:863	Nervous System Disease
OMIM:304100	CORPUS CALLOSUM, PARTIAL AGENESIS OF, X-LINKED	DOID:630	Genetic Disease	NA	NA
OMIM:304110	CRANIOFRONTONASAL SYNDROME; CFNS	DOID:14737	Craniofrontonasal Syndrome	DOID:0050177	Monogenic Disease
OMIM:304120	OTOPALATODIGITAL SYNDROME, TYPE II; OPD2	DOID:12721	Multiple Epiphyseal Dysplasia	DOID:17	Musculoskeletal System Disease
OMIM:304150	OCCIPITAL HORN SYNDROME; OHS	DOID:3144	Cutis Laxa	DOID:16	Integumentary System Disease
OMIM:304340	PETTIGREW SYNDROME; PGS	DOID:0060309	Syndromic X-Linked Intellectual Disability	DOID:0060037	Developmental Disorder of Mental Health
OMIM:304400	DEAFNESS, X-LINKED 2; DFNX2	DOID:0050566	X-Linked Nonsyndromic Deafness	DOID:863	Nervous System Disease
OMIM:304500	DEAFNESS, X-LINKED 1; DFNX1	DOID:0050566	X-Linked Nonsyndromic Deafness	DOID:863	Nervous System Disease
OMIM:304700	MOHR-TRANEBJAERG SYNDROME; MTS	DOID:0050757	Deafness Dystonia Syndrome	DOID:655	Inherited Metabolic Disorder
OMIM:304790	IMMUNODYSREGULATION, POLYENDOCRINOPATHY, AND ENTEROPATHY, X-LINKED; IPEX	DOID:612	Primary Immunodeficiency Disease	DOID:2914	Immune System Disease
OMIM:304800	DIABETES INSIPIDUS, NEPHROGENIC, X-LINKED	DOID:12387	Nephrogenic Diabetes Insipidus	DOID:18	Urinary System Disease
OMIM:305000	DYSKERATOSIS CONGENITA, X-LINKED; DKCX	DOID:2729	Dyskeratosis Congenita	DOID:16	Integumentary System Disease
OMIM:305100	ECTODERMAL DYSPLASIA 1, HYPOHIDROTIC, X-LINKED; XHED	DOID:14793	Hypohidrotic Ectodermal Dysplasia	DOID:0050177	Monogenic Disease
OMIM:305390	EXUDATIVE VITREORETINOPATHY 2, X-LINKED; EVR2	DOID:0050535	Exudative Vitreoretinopathy	DOID:863	Nervous System Disease
OMIM:305400	AARSKOG-SCOTT SYNDROME; AAS	DOID:6683	Aarskog-Scott Syndrome	DOID:0050177	Monogenic Disease
OMIM:305450	OPITZ-KAVEGGIA SYNDROME; OKS	DOID:14711	FG Syndrome	DOID:0050177	Monogenic Disease
OMIM:305600	FOCAL DERMAL HYPOPLASIA; FDH	DOID:2120	Focal Dermal Hypoplasia	DOID:0050177	Monogenic Disease
OMIM:305620	FRONTOMETAPHYSEAL DYSPLASIA 1; FMD1	DOID:12721	Multiple Epiphyseal Dysplasia	DOID:17	Musculoskeletal System Disease
OMIM:306000	GLYCOGEN STORAGE DISEASE IXa1; GSD9A1	DOID:0050594	Glycogen Storage Disease IX	DOID:655	Inherited Metabolic Disorder
OMIM:306400	GRANULOMATOUS DISEASE, CHRONIC, X-LINKED; CDGX	DOID:3265	Chronic Granulomatous Disease	DOID:2914	Immune System Disease
OMIM:306700	HEMOPHILIA A; HEMA	NA	NA	NA	NA
OMIM:306900	HEMOPHILIA B; HEMB	DOID:12259	Hemophilia B	DOID:2914	Immune System Disease
OMIM:306955	HETEROTAXY, VISCERAL, 1, X-LINKED; HTX1	DOID:0050545	Visceral Heterotaxy	NA	NA
OMIM:307000	HYDROCEPHALUS DUE TO CONGENITAL STENOSIS OF AQUEDUCT OF SYLVIUS; HSAS	DOID:10908	Hydrocephalus	DOID:863	Nervous System Disease
OMIM:307030	GLYCEROL KINASE DEFICIENCY; GKD	DOID:2978	Carbohydrate Metabolic Disorder	DOID:655	Inherited Metabolic Disorder
OMIM:307200	ISOLATED GROWTH HORMONE DEFICIENCY, TYPE III; IGHD3	NA	NA	NA	NA
OMIM:307800	HYPOPHOSPHATEMIC RICKETS, X-LINKED DOMINANT; XLHR	DOID:0050445	X-Linked Hypophosphatemic Rickets	DOID:17	Musculoskeletal System Disease
OMIM:308050	CONGENITAL HEMIDYSPLASIA WITH ICHTHYOSIFORM ERYTHRODERMA AND LIMB DEFECTS	DOID:1699	Congenital Ichthyosiform Erythroderma	DOID:0050177	Monogenic Disease
OMIM:308100	ICHTHYOSIS, X-LINKED; XLI	DOID:1700	X-Linked Ichthyosis	DOID:0050177	Monogenic Disease
OMIM:308205	IFAP SYNDROME WITH OR WITHOUT BRESHECK SYNDROME	NA	NA	NA	NA
OMIM:308230	IMMUNODEFICIENCY WITH HYPER-IgM, TYPE 1; HIGM1	DOID:6620	X-Linked Hyper IgM Syndrome	DOID:2914	Immune System Disease
OMIM:308240	LYMPHOPROLIFERATIVE SYNDROME, X-LINKED, 1; XLP1	DOID:2916	Hypersensitivity Reaction Type IV Disease	DOID:2914	Immune System Disease
OMIM:308300	INCONTINENTIA PIGMENTI; IP	DOID:12305	Bloch-Sulzberger Syndrome	DOID:16	Integumentary System Disease
OMIM:308350	EPILEPTIC ENCEPHALOPATHY, EARLY INFANTILE, 1; EIEE1	DOID:0050709	Ohtahara Syndrome	DOID:863	Nervous System Disease
OMIM:308700	HYPOGONADOTROPIC HYPOGONADISM 1 WITH OR WITHOUT ANOSMIA; HH1	DOID:3614	Kallmann Syndrome	DOID:28	Endocrine System Disease
OMIM:308800	KERATOSIS FOLLICULARIS SPINULOSA DECALVANS, X-LINKED; KFSDX	DOID:37	Skin Disease	DOID:16	Integumentary System Disease
OMIM:308990	PROTEINURIA, LOW MOLECULAR WEIGHT, WITH HYPERCALCIURIA AND NEPHROCALCINOSIS	DOID:0050699	Dent Disease	DOID:18	Urinary System Disease
OMIM:309000	LOWE OCULOCEREBRORENAL SYNDROME; OCRL	DOID:1056	Oculocerebrorenal Syndrome	DOID:0050177	Monogenic Disease
OMIM:309120	SPERMATOGENIC FAILURE, X-LINKED, 2; SPGFX2	NA	NA	NA	NA
OMIM:309300	MEGALOCORNEA; MGC1	DOID:0060305	Megalocornea	DOID:863	Nervous System Disease
OMIM:309350	MELNICK-NEEDLES SYNDROME; MNS	DOID:12721	Multiple Epiphyseal Dysplasia	DOID:17	Musculoskeletal System Disease
OMIM:309400	MENKES DISEASE	DOID:1838	Menkes Disease	DOID:655	Inherited Metabolic Disorder
OMIM:309500	RENPENNING SYNDROME 1; RENS1	DOID:0060179	Renpenning Syndrome	DOID:0060037	Developmental Disorder of Mental Health
OMIM:309510	PARTINGTON X-LINKED MENTAL RETARDATION SYNDROME; PRTS	DOID:14744	Partington Syndrome	NA	NA
OMIM:309520	LUJAN-FRYNS SYNDROME	DOID:14323	Marfan Syndrome	DOID:0050177	Monogenic Disease
OMIM:309530	MENTAL RETARDATION, X-LINKED 1; MRX1	DOID:0050776	Non-Syndromic X-Linked Intellectual Disability	DOID:0060037	Developmental Disorder of Mental Health
OMIM:309541	METHYLMALONIC ACIDEMIA AND HOMOCYSTEINEMIA, cblX TYPE	DOID:1059	Intellectual Disability	DOID:0060037	Developmental Disorder of Mental Health
OMIM:309548	MENTAL RETARDATION, X-LINKED, ASSOCIATED WITH FRAGILE SITE FRAXE	DOID:14261	Fragile X Syndrome	DOID:0050177	Monogenic Disease
OMIM:309549	MENTAL RETARDATION, X-LINKED 9; MRX9	DOID:0050776	Non-Syndromic X-Linked Intellectual Disability	DOID:0060037	Developmental Disorder of Mental Health
OMIM:309580	MENTAL RETARDATION-HYPOTONIC FACIES SYNDROME, X-LINKED, 1; MRXHF1	DOID:1924	Hypogonadism	DOID:28	Endocrine System Disease
OMIM:309583	MENTAL RETARDATION, X-LINKED, SYNDROMIC, SNYDER-ROBINSON TYPE; MRXSSR	DOID:0050888	Syndromic Intellectual Disability	DOID:0060037	Developmental Disorder of Mental Health
OMIM:309585	WILSON-TURNER X-LINKED MENTAL RETARDATION SYNDROME; WTS	DOID:11603	Infant Gynecomastia	DOID:0060118	Thoracic Disease
OMIM:309630	METACARPAL 4-5 FUSION; MF4	DOID:17	Musculoskeletal System Disease	NA	NA
OMIM:309800	MICROPHTHALMIA, SYNDROMIC 1; MCOPS1	DOID:10629	Microphthalmia	DOID:863	Nervous System Disease
OMIM:309801	LINEAR SKIN DEFECTS WITH MULTIPLE CONGENITAL ANOMALIES 1; LSDMCA1	DOID:10629	Microphthalmia	DOID:863	Nervous System Disease
OMIM:309900	MUCOPOLYSACCHARIDOSIS, TYPE II; MPS2	DOID:12799	Mucopolysaccharidosis II	DOID:655	Inherited Metabolic Disorder
OMIM:310200	MUSCULAR DYSTROPHY, DUCHENNE TYPE; DMD	DOID:11723	Duchenne Muscular Dystrophy	DOID:17	Musculoskeletal System Disease
OMIM:310300	EMERY-DREIFUSS MUSCULAR DYSTROPHY 1, X-LINKED; EDMD1	DOID:11726	Emery-Dreifuss Muscular Dystrophy	DOID:17	Musculoskeletal System Disease
OMIM:310400	MYOPATHY, CENTRONUCLEAR, X-LINKED; CNMX	DOID:14717	Centronuclear Myopathy	DOID:17	Musculoskeletal System Disease
OMIM:310440	MYOPATHY, X-LINKED, WITH EXCESSIVE AUTOPHAGY; MEAX	NA	NA	NA	NA
OMIM:310468	NEPHROLITHIASIS, X-LINKED RECESSIVE, WITH RENAL FAILURE; XRN	DOID:1074	Kidney Failure	DOID:18	Urinary System Disease
OMIM:310490	COWCHOCK SYNDROME; COWCK	DOID:0050542	Charcot-Marie-Tooth Disease Type X	DOID:863	Nervous System Disease
OMIM:310500	NIGHT BLINDNESS, CONGENITAL STATIONARY, TYPE 1A; CSNB1A	DOID:0050534	Congenital Stationary Night Blindness	DOID:863	Nervous System Disease
OMIM:310600	NORRIE DISEASE; ND	DOID:863	Nervous System Disease	NA	NA
OMIM:310700	NYSTAGMUS 1, CONGENITAL, X-LINKED; NYS1	DOID:9649	Congenital Nystagmus	DOID:863	Nervous System Disease
OMIM:311070	CHARCOT-MARIE-TOOTH DISEASE, X-LINKED RECESSIVE, 5; CMTX5	DOID:0050542	Charcot-Marie-Tooth Disease Type X	DOID:863	Nervous System Disease
OMIM:311200	OROFACIODIGITAL SYNDROME I; OFD1	DOID:0060316	Orofaciodigital Syndrome I	DOID:4501	Orofaciodigital Syndrome
OMIM:311250	ORNITHINE TRANSCARBAMYLASE DEFICIENCY, HYPERAMMONEMIA DUE TO	DOID:9271	Ornithine Carbamoyltransferase Deficiency	DOID:655	Inherited Metabolic Disorder
OMIM:311300	OTOPALATODIGITAL SYNDROME, TYPE I; OPD1	DOID:12721	Multiple Epiphyseal Dysplasia	DOID:17	Musculoskeletal System Disease
OMIM:311360	PREMATURE OVARIAN FAILURE 1; POF1	DOID:5426	Premature Ovarian Failure	DOID:15	Reproductive System Disease
OMIM:311510	WAISMAN SYNDROME; WSMN	DOID:679	Basal Ganglia Disease	DOID:863	Nervous System Disease
OMIM:311900	TARP SYNDROME; TARPS	DOID:11836	Clubfoot	DOID:17	Musculoskeletal System Disease
OMIM:312000	PANHYPOPITUITARISM, X-LINKED; PHPX	DOID:9406	Hypopituitarism	DOID:28	Endocrine System Disease
OMIM:312060	PROPERDIN DEFICIENCY, X-LINKED; CFPD	DOID:630	Genetic Disease	NA	NA
OMIM:312080	PELIZAEUS-MERZBACHER DISEASE; PMD	DOID:3210	Pelizaeus-Merzbacher Disease	DOID:863	Nervous System Disease
OMIM:312170	PYRUVATE DEHYDROGENASE E1-ALPHA DEFICIENCY; PDHAD	DOID:3649	Pyruvate Decarboxylase Deficiency	DOID:655	Inherited Metabolic Disorder
OMIM:312300	ANDROGEN INSENSITIVITY, PARTIAL; PAIS	DOID:4674	Androgen Insensitivity Syndrome	DOID:28	Endocrine System Disease
OMIM:312600	RETINITIS PIGMENTOSA 2; RP2	DOID:10584	Retinitis Pigmentosa	DOID:863	Nervous System Disease
OMIM:312700	RETINOSCHISIS 1, X-LINKED, JUVENILE; RS1	NA	NA	NA	NA
OMIM:312750	RETT SYNDROME; RTT	DOID:1206	Rett Syndrome	DOID:0060037	Developmental Disorder of Mental Health
OMIM:312863	COMBINED IMMUNODEFICIENCY, X-LINKED; CIDX	DOID:628	Combined T Cell and B Cell Immunodeficiency	DOID:2914	Immune System Disease
OMIM:312870	SIMPSON-GOLABI-BEHMEL SYNDROME, TYPE 1; SGBS1	DOID:0060248	Simpson-Golabi-Behmel Syndrome	DOID:0050177	Monogenic Disease
OMIM:312920	SPASTIC PARAPLEGIA 2, X-LINKED; SPG2	DOID:2476	Hereditary Spastic Paraplegia	DOID:863	Nervous System Disease
OMIM:313200	SPINAL AND BULBAR MUSCULAR ATROPHY, X-LINKED 1; SMAX1	DOID:0060161	Kennedy's Disease	DOID:863	Nervous System Disease
OMIM:313400	SPONDYLOEPIPHYSEAL DYSPLASIA TARDA, X-LINKED; SEDT	DOID:12721	Multiple Epiphyseal Dysplasia	DOID:17	Musculoskeletal System Disease
OMIM:313500	TOOTH AGENESIS, SELECTIVE, X-LINKED, 1; STHAGX1	DOID:0050591	Tooth Agenesis	DOID:77	Gastrointestinal System Disease
OMIM:313900	THROMBOCYTOPENIA 1; THC1	DOID:1588	Thrombocytopenia	DOID:2914	Immune System Disease
OMIM:314050	THROMBOCYTOPENIA WITH BETA-THALASSEMIA, X-LINKED; XLTT	DOID:1588	Thrombocytopenia	DOID:2914	Immune System Disease
OMIM:314200	THYROXINE-BINDING GLOBULIN OF SERUM; TBG	NA	NA	NA	NA
OMIM:314250	DYSTONIA 3, TORSION, X-LINKED; DYT3	DOID:0050835	Generalized Dystonia	DOID:863	Nervous System Disease
OMIM:314390	VACTERL ASSOCIATION, X-LINKED, WITH OR WITHOUT HYDROCEPHALUS; VACTERLX	DOID:1682	Congenital Heart Disease	DOID:1287	Cardiovascular System Disease
OMIM:314400	CARDIAC VALVULAR DYSPLASIA, X-LINKED; CVD1	DOID:1682	Congenital Heart Disease	DOID:1287	Cardiovascular System Disease
OMIM:314580	WIEACKER-WOLFF SYNDROME; WRWF	DOID:4090	Agnosia	DOID:0060037	Developmental Disorder of Mental Health
OMIM:400044	46,XY SEX REVERSAL 1; SRXY1	DOID:14448	46 XY Gonadal Dysgenesis	DOID:28	Endocrine System Disease
OMIM:400045	46,XX SEX REVERSAL 1; SRXX1	DOID:14450	46 XX Gonadal Dysgenesis	DOID:28	Endocrine System Disease
OMIM:415000	SPERMATOGENIC FAILURE, Y-LINKED, 2; SPGFY2	DOID:14227	Azoospermia	DOID:15	Reproductive System Disease
OMIM:500001	LEBER OPTIC ATROPHY AND DYSTONIA	NA	NA	NA	NA
OMIM:500003	STRIATONIGRAL DEGENERATION, INFANTILE, MITOCHONDRIAL	NA	NA	NA	NA
OMIM:502500	ALZHEIMER DISEASE, SUSCEPTIBILITY TO, MITOCHONDRIAL	NA	NA	NA	NA
OMIM:535000	LEBER OPTIC ATROPHY	NA	NA	NA	NA
OMIM:540000	MITOCHONDRIAL MYOPATHY, ENCEPHALOPATHY, LACTIC ACIDOSIS, AND STROKE-LIKE EPISODES; MELAS	NA	NA	NA	NA
OMIM:551500	NEUROPATHY, ATAXIA, AND RETINITIS PIGMENTOSA	NA	NA	NA	NA
OMIM:580000	DEAFNESS, AMINOGLYCOSIDE-INDUCED	DOID:10003	Sensorineural Hearing Loss	DOID:863	Nervous System Disease
OMIM:600001	HEART DEFECTS, CONGENITAL, AND OTHER CONGENITAL ANOMALIES; HDCA	DOID:9351	Diabetes Mellitus	DOID:0060158	Acquired Metabolic Disease
OMIM:600002	EIKEN SYNDROME	DOID:12721	Multiple Epiphyseal Dysplasia	DOID:17	Musculoskeletal System Disease
OMIM:600059	RETINITIS PIGMENTOSA 13; RP13	DOID:10584	Retinitis Pigmentosa	DOID:863	Nervous System Disease
OMIM:600060	DEAFNESS, AUTOSOMAL RECESSIVE 2; DFNB2	DOID:0050565	Autosomal Recessive Nonsyndromic Deafness	DOID:863	Nervous System Disease
OMIM:600072	FATAL FAMILIAL INSOMNIA; FFI	DOID:0050433	Fatal Familial Insomnia	DOID:863	Nervous System Disease
OMIM:600081	VITAMIN D HYDROXYLATION-DEFICIENT RICKETS, TYPE 1B; VDDR1B	DOID:10609	Rickets	DOID:17	Musculoskeletal System Disease
OMIM:600101	DEAFNESS, AUTOSOMAL DOMINANT 2A; DFNA2A	DOID:0050564	Autosomal Dominant Nonsyndromic Deafness	DOID:863	Nervous System Disease
OMIM:600105	RETINITIS PIGMENTOSA 12; RP12	DOID:10584	Retinitis Pigmentosa	DOID:863	Nervous System Disease
OMIM:600110	STARGARDT DISEASE 3; STGD3	DOID:0050817	Stargardt Disease	DOID:863	Nervous System Disease
OMIM:600116	PARKINSON DISEASE 2, AUTOSOMAL RECESSIVE JUVENILE; PARK2	DOID:14330	Parkinson's Disease	DOID:863	Nervous System Disease
OMIM:600118	WARBURG MICRO SYNDROME 1; WARBM1	DOID:0060237	Warburg Micro Syndrome	DOID:0050177	Monogenic Disease
OMIM:600121	RHIZOMELIC CHONDRODYSPLASIA PUNCTATA, TYPE 3; RCDP3	DOID:2580	Rhizomelic Chondrodysplasia Punctata	DOID:2581	Chondrodysplasia Punctata
OMIM:600132	RETINITIS PIGMENTOSA 14; RP14	DOID:10584	Retinitis Pigmentosa	DOID:863	Nervous System Disease
OMIM:600138	RETINITIS PIGMENTOSA 11; RP11	DOID:10584	Retinitis Pigmentosa	DOID:863	Nervous System Disease
OMIM:600142	CEREBRAL ARTERIOPATHY, AUTOSOMAL RECESSIVE, WITH SUBCORTICAL INFARCTS AND LEUKOENCEPHALOPATHY; CARASIL	DOID:987	Alopecia	DOID:16	Integumentary System Disease
OMIM:600143	CEROID LIPOFUSCINOSIS, NEURONAL, 8; CLN8	DOID:14503	Neuronal Ceroid Lipofuscinosis	DOID:655	Inherited Metabolic Disorder
OMIM:600145	SACRAL DEFECT WITH ANTERIOR MENINGOCELE	DOID:17	Musculoskeletal System Disease	NA	NA
OMIM:600151	BARDET-BIEDL SYNDROME 3; BBS3	NA	NA	NA	NA
OMIM:600155	HIRSCHSPRUNG DISEASE, SUSCEPTIBILITY TO, 2; HSCR2	DOID:10487	Hirschsprung's Disease	DOID:77	Gastrointestinal System Disease
OMIM:600175	NEURONOPATHY, DISTAL HEREDITARY MOTOR, TYPE VIII; HMN8	DOID:12377	Spinal Muscular Atrophy	DOID:863	Nervous System Disease
OMIM:600195	VENOUS MALFORMATIONS, MULTIPLE CUTANEOUS AND MUCOSAL; VMCM	DOID:0050792	Multiple Cutaneous and Mucosal Venous Malformations	DOID:0050177	Monogenic Disease
OMIM:600202	DYSLEXIA, SUSCEPTIBILITY TO, 2; DYX2	DOID:4428	Dyslexia	DOID:0060037	Developmental Disorder of Mental Health
OMIM:600204	EPIPHYSEAL DYSPLASIA, MULTIPLE, 2; EDM2	DOID:12721	Multiple Epiphyseal Dysplasia	DOID:17	Musculoskeletal System Disease
OMIM:600208	MACROTHROMBOCYTOPENIA AND PROGRESSIVE SENSORINEURAL DEAFNESS	DOID:10003	Sensorineural Hearing Loss	DOID:863	Nervous System Disease
OMIM:600224	SPINOCEREBELLAR ATAXIA 5; SCA5	DOID:0050882	Spinocerebellar Ataxia Type 5	DOID:863	Nervous System Disease
OMIM:600231	PALMOPLANTAR KERATODERMA, BOTHNIAN TYPE; PPKB	DOID:0050428	Nonepidermolytic Palmoplantar Keratoderma	DOID:16	Integumentary System Disease
OMIM:600251	FACIAL CLEFTING, OBLIQUE, 1; OBLFC1	DOID:674	Cleft Palate	DOID:0050567	Orofacial Cleft
OMIM:600263	HELICOBACTER PYLORI INFECTION, SUSCEPTIBILITY TO	NA	NA	NA	NA
OMIM:600274	FRONTOTEMPORAL DEMENTIA; FTD	DOID:9255	Frontotemporal Dementia	DOID:863	Nervous System Disease
OMIM:600309	ATRIOVENTRICULAR SEPTAL DEFECT 3; AVSD3	DOID:0050651	Atrioventricular Septal Defect	DOID:1287	Cardiovascular System Disease
OMIM:600316	DEAFNESS, AUTOSOMAL RECESSIVE 3; DFNB3	DOID:0050565	Autosomal Recessive Nonsyndromic Deafness	DOID:863	Nervous System Disease
OMIM:600320	DIABETES MELLITUS, INSULIN-DEPENDENT, 5; IDDM5	DOID:9744	Type 1 Diabetes Mellitus	DOID:0060158	Acquired Metabolic Disease
OMIM:600334	TIBIAL MUSCULAR DYSTROPHY, TARDIVE; TMD	DOID:11720	Distal Muscular Dystrophy	DOID:17	Musculoskeletal System Disease
OMIM:600348	BAND HETEROTOPIA; BH	NA	NA	NA	NA
OMIM:600363	SPASTIC PARAPLEGIA 6, AUTOSOMAL DOMINANT; SPG6	DOID:2476	Hereditary Spastic Paraplegia	DOID:863	Nervous System Disease
OMIM:600373	CODAS SYNDROME	DOID:12721	Multiple Epiphyseal Dysplasia	DOID:17	Musculoskeletal System Disease
OMIM:600376	TELANGIECTASIA, HEREDITARY HEMORRHAGIC, TYPE 2; HHT2	DOID:1270	Hereditary Hemorrhagic Telangiectasia	DOID:0050177	Monogenic Disease
OMIM:600462	MYOPATHY, LACTIC ACIDOSIS, AND SIDEROBLASTIC ANEMIA 1; MLASA1	DOID:3687	MELAS Syndrome	DOID:17	Musculoskeletal System Disease
OMIM:600496	MATURITY-ONSET DIABETES OF THE YOUNG, TYPE 3; MODY3	DOID:0050524	Maturity-Onset Diabetes of the Young	NA	NA
OMIM:600501	ABCD SYNDROME; ABCDS	DOID:0050600	ABCD Syndrome	DOID:0050177	Monogenic Disease
OMIM:600512	EPILEPSY, FAMILIAL TEMPORAL LOBE, 1; ETL1	DOID:3331	Frontal Lobe Epilepsy	DOID:863	Nervous System Disease
OMIM:600513	EPILEPSY, NOCTURNAL FRONTAL LOBE, 1; ENFL1	DOID:3331	Frontal Lobe Epilepsy	DOID:863	Nervous System Disease
OMIM:600625	OROFACIAL CLEFT 11; OFC11	DOID:0050567	Orofacial Cleft	NA	NA
OMIM:600628	LOOSE ANAGEN HAIR SYNDROME	NA	NA	NA	NA
OMIM:600630	UV-SENSITIVE SYNDROME 1; UVSS1	DOID:0060240	UV-Sensitive Syndrome	DOID:0050177	Monogenic Disease
OMIM:600634	PITUITARY ADENOMA, PROLACTIN-SECRETING	DOID:5394	Prolactinoma	DOID:0060072	Benign Neoplasm
OMIM:600638	FIBROSIS OF EXTRAOCULAR MUSCLES, CONGENITAL, 3A, WITH OR WITHOUT EXTRAOCULAR INVOLVEMENT; CFEOM3A	DOID:10235	Brown's Tendon Sheath Syndrome	DOID:863	Nervous System Disease
OMIM:600649	CARNITINE PALMITOYLTRANSFERASE II DEFICIENCY, INFANTILE	DOID:0060235	Carnitine Palmitoyltransferase II Deficiency	DOID:655	Inherited Metabolic Disorder
OMIM:600652	DEAFNESS, AUTOSOMAL DOMINANT 4A; DFNA4A	DOID:0050564	Autosomal Dominant Nonsyndromic Deafness	DOID:863	Nervous System Disease
OMIM:600666	POLYCYSTIC KIDNEY DISEASE 3; PKD3	NA	NA	NA	NA
OMIM:600721	D-2-HYDROXYGLUTARIC ACIDURIA 1; D2HGA1	DOID:0050575	D-2-Hydroxyglutaric Aciduria	DOID:655	Inherited Metabolic Disorder
OMIM:600740	HYPOCALCIURIC HYPERCALCEMIA, FAMILIAL, TYPE III; HHC3	DOID:12678	Hypercalcemia	DOID:0060158	Acquired Metabolic Disease
OMIM:600775	CRANIOSYNOSTOSIS 4; CRS4	DOID:2340	Craniosynostosis	DOID:17	Musculoskeletal System Disease
OMIM:600791	DEAFNESS, AUTOSOMAL RECESSIVE 4, WITH ENLARGED VESTIBULAR AQUEDUCT; DFNB4	DOID:0050332	Enlarged Vestibular Aqueduct	DOID:863	Nervous System Disease
OMIM:600794	NEURONOPATHY, DISTAL HEREDITARY MOTOR, TYPE VA; HMN5A	DOID:0050582	NA	NA	NA
OMIM:600795	FRONTOTEMPORAL DEMENTIA, CHROMOSOME 3-LINKED; FTD3	DOID:9255	Frontotemporal Dementia	DOID:863	Nervous System Disease
OMIM:600802	SEVERE COMBINED IMMUNODEFICIENCY, AUTOSOMAL RECESSIVE, T CELL-NEGATIVE, B CELL-POSITIVE, NK CELL-NEGATIVE	DOID:5812	MHC Class II Deficiency	DOID:2914	Immune System Disease
OMIM:600803	GALLBLADDER DISEASE 1; GBD1	DOID:1949	Cholecystitis	DOID:77	Gastrointestinal System Disease
OMIM:600807	ASTHMA, SUSCEPTIBILITY TO	DOID:2841	Asthma	DOID:1579	Respiratory System Disease
OMIM:600850	SCHIZOPHRENIA 4; SCZD4	DOID:5419	Schizophrenia	DOID:1561	Cognitive Disorder
OMIM:600852	RETINITIS PIGMENTOSA 17; RP17	DOID:10584	Retinitis Pigmentosa	DOID:863	Nervous System Disease
OMIM:600858	CARDIOMYOPATHY, FAMILIAL HYPERTROPHIC, 6; CMH6	DOID:11984	Hypertrophic Cardiomyopathy	DOID:1287	Cardiovascular System Disease
OMIM:600880	BUDD-CHIARI SYNDROME; BDCHS	DOID:11512	Hepatic Vein Thrombosis	DOID:1287	Cardiovascular System Disease
OMIM:600881	CATARACT 10, MULTIPLE TYPES; CTRCT10	DOID:83	Cataract	DOID:863	Nervous System Disease
OMIM:600882	CHARCOT-MARIE-TOOTH DISEASE, AXONAL, TYPE 2B; CMT2B	DOID:0050539	Charcot-Marie-Tooth Disease Type 2	DOID:863	Nervous System Disease
OMIM:600886	HYPERFERRITINEMIA WITH OR WITHOUT CATARACT	DOID:2351	Iron Metabolism Disease	DOID:0060158	Acquired Metabolic Disease
OMIM:600901	FANCONI ANEMIA, COMPLEMENTATION GROUP E; FANCE	DOID:13636	Fanconi's Anemia	DOID:2914	Immune System Disease
OMIM:600919	CARDIAC ARRHYTHMIA, ANKYRIN-B-RELATED	DOID:2843	Long QT Syndrome	DOID:1287	Cardiovascular System Disease
OMIM:600920	VAN DEN ENDE-GUPTA SYNDROME; VDEGS	DOID:10348	Blepharophimosis	DOID:863	Nervous System Disease
OMIM:600955	PROPROTEIN CONVERTASE 1/3 DEFICIENCY	DOID:28	Endocrine System Disease	NA	NA
OMIM:600962	PALMOPLANTAR KERATODERMA, NONEPIDERMOLYTIC; NEPPK	DOID:0050428	Nonepidermolytic Palmoplantar Keratoderma	DOID:16	Integumentary System Disease
OMIM:600965	DEAFNESS, AUTOSOMAL DOMINANT 6; DFNA6	DOID:0050564	Autosomal Dominant Nonsyndromic Deafness	DOID:863	Nervous System Disease
OMIM:600969	EPIPHYSEAL DYSPLASIA, MULTIPLE, 3; EDM3	DOID:12721	Multiple Epiphyseal Dysplasia	DOID:17	Musculoskeletal System Disease
OMIM:600971	DEAFNESS, AUTOSOMAL RECESSIVE 6; DFNB6	DOID:0050565	Autosomal Recessive Nonsyndromic Deafness	DOID:863	Nervous System Disease
OMIM:600972	ACHONDROGENESIS, TYPE IB; ACG1B	DOID:0080055	Achondrogenesis Type IB	DOID:17	Musculoskeletal System Disease
OMIM:600974	DEAFNESS, AUTOSOMAL RECESSIVE 7; DFNB7	DOID:0050565	Autosomal Recessive Nonsyndromic Deafness	DOID:863	Nervous System Disease
OMIM:600977	CONE-ROD DYSTROPHY 5; CORD5	DOID:0050572	Cone-Rod Dystrophy	DOID:863	Nervous System Disease
OMIM:600994	DEAFNESS, AUTOSOMAL DOMINANT 5; DFNA5	DOID:0050564	Autosomal Dominant Nonsyndromic Deafness	DOID:863	Nervous System Disease
OMIM:600995	NEPHROTIC SYNDROME, TYPE 2; NPHS2	DOID:1184	Nephrotic Syndrome	DOID:18	Urinary System Disease
OMIM:600996	ARRHYTHMOGENIC RIGHT VENTRICULAR DYSPLASIA, FAMILIAL, 2; ARVD2	DOID:0050431	Arrhythmogenic Right Ventricular Cardiomyopathy	DOID:1287	Cardiovascular System Disease
OMIM:601001	EPIDERMOLYSIS BULLOSA SIMPLEX, AUTOSOMAL RECESSIVE 1; EBSB1	DOID:4644	Epidermolysis Bullosa Simplex	DOID:16	Integumentary System Disease
OMIM:601003	BRODY MYOPATHY	DOID:0050692	Brody Myopathy	DOID:863	Nervous System Disease
OMIM:601005	TIMOTHY SYNDROME; TS	DOID:2843	Long QT Syndrome	DOID:1287	Cardiovascular System Disease
OMIM:601042	DYSTONIA 9; DYT9	DOID:480	Movement Disease	DOID:863	Nervous System Disease
OMIM:601067	USHER SYNDROME, TYPE ID; USH1D	DOID:0050439	Usher Syndrome	DOID:0050177	Monogenic Disease
OMIM:601071	DEAFNESS, AUTOSOMAL RECESSIVE 9; DFNB9	DOID:0050565	Autosomal Recessive Nonsyndromic Deafness	DOID:863	Nervous System Disease
OMIM:601072	DEAFNESS, AUTOSOMAL RECESSIVE 8; DFNB8	DOID:0050565	Autosomal Recessive Nonsyndromic Deafness	DOID:863	Nervous System Disease
OMIM:601088	AYME-GRIPP SYNDROME; AYGRP	NA	NA	NA	NA
OMIM:601098	CHARCOT-MARIE-TOOTH DISEASE, DEMYELINATING, TYPE 1C; CMT1C	DOID:0050538	Charcot-Marie-Tooth Disease Type 1	DOID:863	Nervous System Disease
OMIM:601104	SUPRANUCLEAR PALSY, PROGRESSIVE, 1; PSNP1	DOID:678	Progressive Supranuclear Palsy	DOID:863	Nervous System Disease
OMIM:601110	CONGENITAL DISORDER OF GLYCOSYLATION, TYPE Id; CDG1D	DOID:0050570	Congenital Disorder of Glycosylation Type I	DOID:655	Inherited Metabolic Disorder
OMIM:601144	BRUGADA SYNDROME 1; BRGDA1	DOID:0050451	Brugada Syndrome	DOID:1287	Cardiovascular System Disease
OMIM:601152	NEUROPATHY, HEREDITARY MOTOR AND SENSORY, TYPE VIA; HMSN6A	DOID:2477	Motor Peripheral Neuropathy	DOID:863	Nervous System Disease
OMIM:601154	CARDIOMYOPATHY, DILATED, 1E; CMD1E	DOID:12930	Dilated Cardiomyopathy	DOID:1287	Cardiovascular System Disease
OMIM:601162	SPASTIC PARAPLEGIA 9A, AUTOSOMAL DOMINANT; SPG9A	NA	NA	NA	NA
OMIM:601186	MICROPHTHALMIA, SYNDROMIC 9; MCOPS9	DOID:0050819	Matthew-Wood Syndrome	DOID:0050177	Monogenic Disease
OMIM:601198	HYPOCALCEMIA, AUTOSOMAL DOMINANT 1; HYPOC1	NA	NA	NA	NA
OMIM:601200	PLEUROPULMONARY BLASTOMA; PPB	DOID:4769	Pleuropulmonary Blastoma	DOID:162	Cancer
OMIM:601214	NAXOS DISEASE; NXD	DOID:421	Hair Disease	DOID:16	Integumentary System Disease
OMIM:601216	DENTAL ANOMALIES AND SHORT STATURE; DASS	NA	NA	NA	NA
OMIM:601238	CEREBELLAR ATAXIA, CAYMAN TYPE; ATCAY	DOID:2786	Cerebellar Disease	DOID:863	Nervous System Disease
OMIM:601277	ICHTHYOSIS, CONGENITAL, AUTOSOMAL RECESSIVE 4A; ARCI4A	DOID:1699	Congenital Ichthyosiform Erythroderma	DOID:0050177	Monogenic Disease
OMIM:601283	DIABETES MELLITUS, NONINSULIN-DEPENDENT, 1; NIDDM1	DOID:9352	Type 2 Diabetes Mellitus	DOID:0060158	Acquired Metabolic Disease
OMIM:601287	MUSCULAR DYSTROPHY, LIMB-GIRDLE, TYPE 2F; LGMD2F	DOID:11724	Limb-Girdle Muscular Dystrophy	DOID:17	Musculoskeletal System Disease
OMIM:601316	DEAFNESS, AUTOSOMAL DOMINANT 10; DFNA10	DOID:0050564	Autosomal Dominant Nonsyndromic Deafness	DOID:863	Nervous System Disease
OMIM:601317	DEAFNESS, AUTOSOMAL DOMINANT 11; DFNA11	DOID:0050564	Autosomal Dominant Nonsyndromic Deafness	DOID:863	Nervous System Disease
OMIM:601321	NEUROFIBROMATOSIS-NOONAN SYNDROME; NFNS	DOID:3490	Noonan Syndrome	NA	NA
OMIM:601331	RENAL DYSPLASIA, CYSTIC, SUSCEPTIBILITY TO; CYSRD	NA	NA	NA	NA
OMIM:601338	CEREBELLAR ATAXIA, AREFLEXIA, PES CAVUS, OPTIC ATROPHY, AND SENSORINEURAL HEARING LOSS; CAPOS	DOID:10003	Sensorineural Hearing Loss	DOID:863	Nervous System Disease
OMIM:601358	NICOLAIDES-BARAITSER SYNDROME; NCBRS	DOID:4535	Hypotrichosis	DOID:16	Integumentary System Disease
OMIM:601367	STROKE, ISCHEMIC	DOID:6713	Cerebrovascular Disease	DOID:1287	Cardiovascular System Disease
OMIM:601369	DEAFNESS, AUTOSOMAL DOMINANT 9; DFNA9	DOID:0050564	Autosomal Dominant Nonsyndromic Deafness	DOID:863	Nervous System Disease
OMIM:601382	CHARCOT-MARIE-TOOTH DISEASE, TYPE 4B1; CMT4B1	DOID:0050541	Charcot-Marie-Tooth Disease Type 4	DOID:863	Nervous System Disease
OMIM:601386	DEAFNESS, AUTOSOMAL RECESSIVE 12; DFNB12	DOID:0050565	Autosomal Recessive Nonsyndromic Deafness	DOID:863	Nervous System Disease
OMIM:601388	DIABETES MELLITUS, INSULIN-DEPENDENT, 12; IDDM12	DOID:9744	Type 1 Diabetes Mellitus	DOID:0060158	Acquired Metabolic Disease
OMIM:601390	VAN MALDERGEM SYNDROME 1; VMLDS1	DOID:0060238	Van Maldergem Syndrome	NA	NA
OMIM:601399	PLATELET DISORDER, FAMILIAL, WITH ASSOCIATED MYELOID MALIGNANCY; FPDMM	DOID:2218	Blood Platelet Disease	DOID:2914	Immune System Disease
OMIM:601410	DIABETES MELLITUS, TRANSIENT NEONATAL, 1	DOID:0060334	Transient Neonatal Diabetes Mellitus	DOID:0060158	Acquired Metabolic Disease
OMIM:601414	RETINITIS PIGMENTOSA 18; RP18	DOID:10584	Retinitis Pigmentosa	DOID:863	Nervous System Disease
OMIM:601419	MYOPATHY, MYOFIBRILLAR, 1; MFM1	DOID:9884	Muscular Dystrophy	DOID:17	Musculoskeletal System Disease
OMIM:601455	CHARCOT-MARIE-TOOTH DISEASE, TYPE 4D; CMT4D	DOID:0050541	Charcot-Marie-Tooth Disease Type 4	DOID:863	Nervous System Disease
OMIM:601457	SEVERE COMBINED IMMUNODEFICIENCY, AUTOSOMAL RECESSIVE, T CELL-NEGATIVE, B CELL-NEGATIVE, NK CELL-POSITIVE	DOID:612	Primary Immunodeficiency Disease	DOID:2914	Immune System Disease
OMIM:601462	MYASTHENIC SYNDROME, CONGENITAL, 1A, SLOW-CHANNEL; CMS1A	DOID:3635	Congenital Myasthenic Syndrome	DOID:863	Nervous System Disease
OMIM:601472	CHARCOT-MARIE-TOOTH DISEASE, AXONAL, TYPE 2D; CMT2D	DOID:0050539	Charcot-Marie-Tooth Disease Type 2	DOID:863	Nervous System Disease
OMIM:601492	MUCOPOLYSACCHARIDOSIS, TYPE IX; MPS9	DOID:0050809	Mucopolysaccharidosis IX	DOID:655	Inherited Metabolic Disorder
OMIM:601493	CARDIOMYOPATHY, DILATED, 1C, WITH OR WITHOUT LEFT VENTRICULAR NONCOMPACTION; CMD1C	DOID:12930	Dilated Cardiomyopathy	DOID:1287	Cardiovascular System Disease
OMIM:601494	CARDIOMYOPATHY, DILATED, 1D; CMD1D	DOID:12930	Dilated Cardiomyopathy	DOID:1287	Cardiovascular System Disease
OMIM:601495	AGAMMAGLOBULINEMIA 1, AUTOSOMAL RECESSIVE; AGM1	DOID:2583	Agammaglobulinemia	DOID:2914	Immune System Disease
OMIM:601518	PROSTATE CANCER, HEREDITARY, 1; HPC1	DOID:10283	Prostate Cancer	DOID:162	Cancer
OMIM:601536	ATHABASKAN BRAINSTEM DYSGENESIS SYNDROME; ABDS	DOID:0050682	Athabaskan Brainstem Dysgenesis Syndrome	DOID:0050177	Monogenic Disease
OMIM:601539	PEROXISOME BIOGENESIS DISORDER 1B; PBD1B	DOID:0050444	Infantile Refsum Disease	DOID:655	Inherited Metabolic Disorder
OMIM:601543	DEAFNESS, AUTOSOMAL DOMINANT 12; DFNA12	DOID:0050564	Autosomal Dominant Nonsyndromic Deafness	DOID:863	Nervous System Disease
OMIM:601544	DEAFNESS, AUTOSOMAL DOMINANT 3A; DFNA3A	DOID:0050564	Autosomal Dominant Nonsyndromic Deafness	DOID:863	Nervous System Disease
OMIM:601547	CATARACT 3, MULTIPLE TYPES; CTRCT3	DOID:83	Cataract	DOID:863	Nervous System Disease
OMIM:601552	FACIAL DYSMORPHISM, LENS DISLOCATION, ANTERIOR SEGMENT ABNORMALITIES, AND SPONTANEOUS FILTERING BLEBS; FDLAB	DOID:11364	Lens Subluxation	DOID:863	Nervous System Disease
OMIM:601553	HYPOTRICHOSIS, CONGENITAL, WITH JUVENILE MACULAR DYSTROPHY; HJMD	DOID:4535	Hypotrichosis	DOID:16	Integumentary System Disease
OMIM:601559	STUVE-WIEDEMANN SYNDROME	DOID:206	Hereditary Multiple Exostoses	DOID:17	Musculoskeletal System Disease
OMIM:601583	WILMS TUMOR 5; WT5	DOID:2154	Nephroblastoma	DOID:162	Cancer
OMIM:601596	CHARCOT-MARIE-TOOTH DISEASE, TYPE 4C; CMT4C	DOID:0050541	Charcot-Marie-Tooth Disease Type 4	DOID:863	Nervous System Disease
OMIM:601606	TRICHOEPITHELIOMA, MULTIPLE FAMILIAL, 1	DOID:162	Cancer	NA	NA
OMIM:601626	LEUKEMIA, ACUTE MYELOID; AML	DOID:9119	Acute Myeloid Leukemia	DOID:162	Cancer
OMIM:601631	IRIDOGONIODYSGENESIS, TYPE 1; IRID1	DOID:0050786	Iridogoniodysgenesis Syndrome	DOID:0050177	Monogenic Disease
OMIM:601634	NEURAL TUBE DEFECTS, FOLATE-SENSITIVE; NTDFS	DOID:863	Nervous System Disease	NA	NA
OMIM:601650	PARAGANGLIOMAS 2; PGL2	DOID:0050773	Paraganglioma	DOID:162	Cancer
OMIM:601665	OBESITY	DOID:9970	Obesity	DOID:0060158	Acquired Metabolic Disease
OMIM:601675	TRICHOTHIODYSTROPHY 1, PHOTOSENSITIVE; TTD1	DOID:2960	Photosensitive Trichothiodystrophy	DOID:0050177	Monogenic Disease
OMIM:601678	BARTTER SYNDROME, TYPE 1, ANTENATAL; BARTS1	DOID:445	Bartter Disease	DOID:18	Urinary System Disease
OMIM:601680	ARTHROGRYPOSIS, DISTAL, TYPE 2B; DA2B	DOID:0050646	Distal Arthrogryposis	DOID:17	Musculoskeletal System Disease
OMIM:601705	T-CELL IMMUNODEFICIENCY, CONGENITAL ALOPECIA, AND NAIL DYSTROPHY	DOID:987	Alopecia	DOID:16	Integumentary System Disease
OMIM:601707	CURRY-JONES SYNDROME; CRJS	NA	NA	NA	NA
OMIM:601709	QUEBEC PLATELET DISORDER; QPD	DOID:2216	Factor v Deficiency	DOID:2914	Immune System Disease
OMIM:601718	RETINITIS PIGMENTOSA 19; RP19	DOID:10584	Retinitis Pigmentosa	DOID:863	Nervous System Disease
OMIM:601744	SYSTEMIC LUPUS ERYTHEMATOSUS, SUSCEPTIBILITY TO, 1; SLEB1	DOID:9074	Systemic Lupus Erythematosus	DOID:2914	Immune System Disease
OMIM:601776	EHLERS-DANLOS SYNDROME, MUSCULOCONTRACTURAL TYPE, 1; EDSMC1	NA	NA	NA	NA
OMIM:601777	CONE-ROD DYSTROPHY 6; CORD6	DOID:0050572	Cone-Rod Dystrophy	DOID:863	Nervous System Disease
OMIM:601780	CEROID LIPOFUSCINOSIS, NEURONAL, 6; CLN6	DOID:14503	Neuronal Ceroid Lipofuscinosis	DOID:655	Inherited Metabolic Disorder
OMIM:601812	PREMATURE AGING SYNDROME, PENTTINEN TYPE; PENTT	NA	NA	NA	NA
OMIM:601813	EXUDATIVE VITREORETINOPATHY 4; EVR4	DOID:0050535	Exudative Vitreoretinopathy	DOID:863	Nervous System Disease
OMIM:601815	PHOSPHOGLYCERATE DEHYDROGENASE DEFICIENCY; PHGDHD	DOID:0050722	PHGDH Deficiency	DOID:655	Inherited Metabolic Disorder
OMIM:601816	BILIRUBIN, SERUM LEVEL OF, QUANTITATIVE TRAIT LOCUS 1; BILIQTL1	NA	NA	NA	NA
OMIM:601820	HYPERINSULINEMIC HYPOGLYCEMIA, FAMILIAL, 2; HHF2	DOID:13317	Hyperinsulinemic Hypoglycemia	DOID:655	Inherited Metabolic Disorder
OMIM:601847	CHOLESTASIS, PROGRESSIVE FAMILIAL INTRAHEPATIC, 2; PFIC2	DOID:1852	Intrahepatic Cholestasis	DOID:77	Gastrointestinal System Disease
OMIM:601859	AUTOIMMUNE LYMPHOPROLIFERATIVE SYNDROME; ALPS	DOID:6688	Autoimmune Lymphoproliferative Syndrome	DOID:2914	Immune System Disease
OMIM:601868	DEAFNESS, AUTOSOMAL DOMINANT 13; DFNA13	DOID:0050564	Autosomal Dominant Nonsyndromic Deafness	DOID:863	Nervous System Disease
OMIM:601869	DEAFNESS, AUTOSOMAL RECESSIVE 15; DFNB15	DOID:0050565	Autosomal Recessive Nonsyndromic Deafness	DOID:863	Nervous System Disease
OMIM:601884	BONE MINERAL DENSITY QUANTITATIVE TRAIT LOCUS 1; BMND1	NA	NA	NA	NA
OMIM:601885	CATARACT 14, MULTIPLE TYPES; CTRCT14	DOID:83	Cataract	DOID:863	Nervous System Disease
OMIM:601887	MALIGNANT HYPERTHERMIA, SUSCEPTIBILITY TO, 5	DOID:8545	Malignant Hyperthermia	NA	NA
OMIM:601894	GLOMERULOPATHY WITH FIBRONECTIN DEPOSITS 2; GFND2	DOID:2920	Membranoproliferative Glomerulonephritis	DOID:18	Urinary System Disease
OMIM:601942	DIABETES MELLITUS, INSULIN-DEPENDENT, 10; IDDM10	DOID:9744	Type 1 Diabetes Mellitus	DOID:0060158	Acquired Metabolic Disease
OMIM:601952	KERATOSIS LINEARIS WITH ICHTHYOSIS CONGENITA AND SCLEROSING KERATODERMA; KLICK	DOID:37	Skin Disease	DOID:16	Integumentary System Disease
OMIM:601954	MUSCULAR DYSTROPHY, LIMB-GIRDLE, TYPE 2G; LGMD2G	DOID:11724	Limb-Girdle Muscular Dystrophy	DOID:17	Musculoskeletal System Disease
OMIM:601977	THROMBOCYTHEMIA 2; THCYT2	DOID:2224	Hemorrhagic Thrombocythemia	DOID:162	Cancer
OMIM:602014	HYPOMAGNESEMIA 1, INTESTINAL; HOMG1	NA	NA	NA	NA
OMIM:602025	BODY MASS INDEX QUANTITATIVE TRAIT LOCUS 9; BMIQ9	NA	NA	NA	NA
OMIM:602032	ECTODERMAL DYSPLASIA 4, HAIR/NAIL TYPE; ECTD4	DOID:14693	Clouston Syndrome	DOID:0050177	Monogenic Disease
OMIM:602066	CONVULSIONS, FAMILIAL INFANTILE, WITH PAROXYSMAL CHOREOATHETOSIS; ICCA	DOID:11832	Visual Epilepsy	DOID:863	Nervous System Disease
OMIM:602078	FIBROSIS OF EXTRAOCULAR MUSCLES, CONGENITAL, 2; CFEOM2	DOID:0060260	Ptosis	DOID:863	Nervous System Disease
OMIM:602079	TRIMETHYLAMINURIA; TMAU	DOID:655	Inherited Metabolic Disorder	NA	NA
OMIM:602080	PAGET DISEASE OF BONE 2, EARLY-ONSET; PDB2	DOID:5408	Paget's Disease of Bone	DOID:17	Musculoskeletal System Disease
OMIM:602081	SPEECH-LANGUAGE DISORDER 1; SPCH1	DOID:4090	Agnosia	DOID:0060037	Developmental Disorder of Mental Health
OMIM:602082	CORNEAL DYSTROPHY, THIEL-BEHNKE TYPE; CDTB	DOID:12318	Corneal Granular Dystrophy	DOID:863	Nervous System Disease
OMIM:602083	USHER SYNDROME, TYPE IF; USH1F	DOID:0050439	Usher Syndrome	DOID:0050177	Monogenic Disease
OMIM:602088	NEPHRONOPHTHISIS 2; NPHP2	DOID:12712	Nephronophthisis	DOID:0050177	Monogenic Disease
OMIM:602089	HEMANGIOMA, CAPILLARY INFANTILE	DOID:2725	Capillary Hemangioma	DOID:0060072	Benign Neoplasm
OMIM:602092	DEAFNESS, AUTOSOMAL RECESSIVE 18A; DFNB18A	DOID:0050565	Autosomal Recessive Nonsyndromic Deafness	DOID:863	Nervous System Disease
OMIM:602093	CONE DYSTROPHY 3; COD3	DOID:0050572	Cone-Rod Dystrophy	DOID:863	Nervous System Disease
OMIM:602099	AMYOTROPHIC LATERAL SCLEROSIS 5, JUVENILE; ALS5	NA	NA	NA	NA
OMIM:602111	SPONDYLOEPIMETAPHYSEAL DYSPLASIA, MISSOURI TYPE	DOID:0080030	Spondyloepimetaphyseal Dysplasia, Missouri Type	DOID:17	Musculoskeletal System Disease
OMIM:602342	PIERPONT SYNDROME; PRPTS	NA	NA	NA	NA
OMIM:602347	CHOLESTASIS, PROGRESSIVE FAMILIAL INTRAHEPATIC, 3; PFIC3	DOID:1852	Intrahepatic Cholestasis	DOID:77	Gastrointestinal System Disease
OMIM:602361	GRACILE BONE DYSPLASIA; GCLEB	DOID:0080001	Bone Disease	DOID:17	Musculoskeletal System Disease
OMIM:602390	HEMOCHROMATOSIS, TYPE 2A; HFE2A	DOID:2352	Hemochromatosis	DOID:655	Inherited Metabolic Disorder
OMIM:602398	DESMOSTEROLOSIS	DOID:3146	Lipid Metabolism Disorder	DOID:655	Inherited Metabolic Disorder
OMIM:602400	ICHTHYOSIS, CONGENITAL, AUTOSOMAL RECESSIVE 11; ARCI11	DOID:4535	Hypotrichosis	DOID:16	Integumentary System Disease
OMIM:602433	AMYOTROPHIC LATERAL SCLEROSIS 4, JUVENILE; ALS4	DOID:0060196	Amyotrophic Lateral Sclerosis Type 4	DOID:863	Nervous System Disease
OMIM:602450	SEVERE COMBINED IMMUNODEFICIENCY WITH SENSITIVITY TO IONIZING RADIATION	DOID:5812	MHC Class II Deficiency	DOID:2914	Immune System Disease
OMIM:602459	DEAFNESS, AUTOSOMAL DOMINANT 15; DFNA15	DOID:0050564	Autosomal Dominant Nonsyndromic Deafness	DOID:863	Nervous System Disease
OMIM:602471	SHORT STATURE, AUDITORY CANAL ATRESIA, MANDIBULAR HYPOPLASIA, AND SKELETAL ABNORMALITIES; SAMS	DOID:0080001	Bone Disease	DOID:17	Musculoskeletal System Disease
OMIM:602473	ENCEPHALOPATHY, ETHYLMALONIC; EE	DOID:3326	Purpura	DOID:2914	Immune System Disease
OMIM:602475	OSSIFICATION OF THE POSTERIOR LONGITUDINAL LIGAMENT OF SPINE; OPLL	NA	NA	NA	NA
OMIM:602481	MIGRAINE, FAMILIAL HEMIPLEGIC, 2; FHM2	DOID:0060178	Familial Hemiplegic Migraine	DOID:863	Nervous System Disease
OMIM:602482	AXENFELD-RIEGER SYNDROME, TYPE 3; RIEG3	DOID:14686	Axenfeld-Rieger Syndrome	DOID:0050177	Monogenic Disease
OMIM:602483	AURICULOCONDYLAR SYNDROME 1; ARCND1	DOID:2742	Auditory System Disease	DOID:863	Nervous System Disease
OMIM:602485	HYPERINSULINEMIC HYPOGLYCEMIA, FAMILIAL, 3; HHF3	DOID:13317	Hyperinsulinemic Hypoglycemia	DOID:655	Inherited Metabolic Disorder
OMIM:602491	HYPERLIPIDEMIA, COMBINED, 1	DOID:13809	Familial Combined Hyperlipidemia	DOID:655	Inherited Metabolic Disorder
OMIM:602501	MEGALENCEPHALY-CAPILLARY MALFORMATION-POLYMICROGYRIA SYNDROME; MCAP	DOID:1272	Telangiectasis	DOID:1287	Cardiovascular System Disease
OMIM:602522	BARTTER SYNDROME, TYPE 4A, NEONATAL, WITH SENSORINEURAL DEAFNESS; BARTS4A	DOID:445	Bartter Disease	DOID:18	Urinary System Disease
OMIM:602535	MARSHALL-SMITH SYNDROME; MRSHSS	DOID:0050858	Marshall-Smith Syndrome	NA	NA
OMIM:602540	ICHTHYOSIS, HYSTRIX-LIKE, WITH DEAFNESS	DOID:10003	Sensorineural Hearing Loss	DOID:863	Nervous System Disease
OMIM:602541	MUSCULAR DYSTROPHY, CONGENITAL, MEGACONIAL TYPE; MDCMC	DOID:0050557	Congenital Muscular Dystrophy	DOID:17	Musculoskeletal System Disease
OMIM:602579	CONGENITAL DISORDER OF GLYCOSYLATION, TYPE Ib; CDG1B	DOID:0050570	Congenital Disorder of Glycosylation Type I	DOID:655	Inherited Metabolic Disorder
OMIM:602588	BRANCHIOOTIC SYNDROME 1; BOS1	DOID:0060232	Branchiootic Syndrome	NA	NA
OMIM:602629	DYSTONIA 6, TORSION; DYT6	DOID:0050835	Generalized Dystonia	DOID:863	Nervous System Disease
OMIM:602668	MYOTONIC DYSTROPHY 2; DM2	DOID:0050759	Myotonic Dystrophy Type 2	DOID:17	Musculoskeletal System Disease
OMIM:602722	RENAL TUBULAR ACIDOSIS, DISTAL, AUTOSOMAL RECESSIVE; RTADR	DOID:14219	Renal Tubular Acidosis	DOID:18	Urinary System Disease
OMIM:602723	PSORIASIS 2; PSORS2	DOID:8893	Psoriasis	DOID:16	Integumentary System Disease
OMIM:602771	RIGID SPINE MUSCULAR DYSTROPHY 1; RSMD1	DOID:0050557	Congenital Muscular Dystrophy	DOID:17	Musculoskeletal System Disease
OMIM:602772	RETINITIS PIGMENTOSA 25; RP25	DOID:10584	Retinitis Pigmentosa	DOID:863	Nervous System Disease
OMIM:602782	HISTIOCYTOSIS-LYMPHADENOPATHY PLUS SYNDROME	DOID:10003	Sensorineural Hearing Loss	DOID:863	Nervous System Disease
OMIM:602849	MUENKE SYNDROME; MNKES	DOID:2340	Craniosynostosis	DOID:17	Musculoskeletal System Disease
OMIM:602875	ACROMESOMELIC DYSPLASIA, MAROTEAUX TYPE; AMDM	DOID:0080050	Acromesomelic Dysplasia, Maroteaux Type	DOID:17	Musculoskeletal System Disease
OMIM:603034	MYASTHENIC SYNDROME, CONGENITAL, 5; CMS5	DOID:3635	Congenital Myasthenic Syndrome	DOID:863	Nervous System Disease
OMIM:603041	MITOCHONDRIAL DNA DEPLETION SYNDROME 1 (MNGIE TYPE); MTDPS1	DOID:3878	Intestinal Pseudo-Obstruction	DOID:77	Gastrointestinal System Disease
OMIM:603075	MACULAR DEGENERATION, AGE-RELATED, 1; ARMD1	DOID:10871	Age Related Macular Degeneration	DOID:863	Nervous System Disease
OMIM:603147	CONGENITAL DISORDER OF GLYCOSYLATION, TYPE Ic; CDG1C	DOID:0050570	Congenital Disorder of Glycosylation Type I	DOID:655	Inherited Metabolic Disorder
OMIM:603194	MECKEL SYNDROME, TYPE 2; MKS2	DOID:0050778	Meckel Syndrome	DOID:0060340	Ciliopathy
OMIM:603218	HUNTINGTON DISEASE-LIKE 1; HDL1	DOID:12858	Huntington's Disease	DOID:863	Nervous System Disease
OMIM:603233	PSEUDOHYPOPARATHYROIDISM, TYPE IB; PHP1B	DOID:4184	Pseudohypoparathyroidism	DOID:655	Inherited Metabolic Disorder
OMIM:603278	FOCAL SEGMENTAL GLOMERULOSCLEROSIS 1; FSGS1	DOID:1312	Focal Segmental Glomerulosclerosis	DOID:18	Urinary System Disease
OMIM:603284	CEREBRAL CAVERNOUS MALFORMATIONS 2; CCM2	DOID:1059	Intellectual Disability	DOID:0060037	Developmental Disorder of Mental Health
OMIM:603285	CEREBRAL CAVERNOUS MALFORMATIONS 3; CCM3	DOID:1059	Intellectual Disability	DOID:0060037	Developmental Disorder of Mental Health
OMIM:603358	GRACILE SYNDROME	DOID:3650	Lactic Acidosis	DOID:0060158	Acquired Metabolic Disease
OMIM:603373	HYPERTHYROIDISM, FAMILIAL GESTATIONAL	DOID:7998	Hyperthyroidism	DOID:28	Endocrine System Disease
OMIM:603383	GLAUCOMA 1, OPEN ANGLE, F; GLC1F	DOID:1067	Open-Angle Glaucoma	DOID:863	Nervous System Disease
OMIM:603387	MEGALENCEPHALY-POLYMICROGYRIA-POLYDACTYLY-HYDROCEPHALUS SYNDROME 1; MPPH1	DOID:10908	Hydrocephalus	DOID:863	Nervous System Disease
OMIM:603467	FANCONI ANEMIA, COMPLEMENTATION GROUP F; FANCF	DOID:13636	Fanconi's Anemia	DOID:2914	Immune System Disease
OMIM:603471	CITRULLINEMIA, TYPE II, ADULT-ONSET; CTLN2	DOID:9273	Citrullinemia	DOID:655	Inherited Metabolic Disorder
OMIM:603511	MUSCULAR DYSTROPHY, LIMB-GIRDLE, TYPE 1E; LGMD1E	DOID:11724	Limb-Girdle Muscular Dystrophy	DOID:17	Musculoskeletal System Disease
OMIM:603513	CEREBRAL PALSY, SPASTIC QUADRIPLEGIC, 1; CPSQ1	DOID:10970	Spastic Quadriplegia	DOID:863	Nervous System Disease
OMIM:603516	SPINOCEREBELLAR ATAXIA 10; SCA10	DOID:1441	Autosomal Dominant Cerebellar Ataxia	DOID:863	Nervous System Disease
OMIM:603543	LIMB-MAMMARY SYNDROME; LMS	DOID:17	Musculoskeletal System Disease	NA	NA
OMIM:603546	SPONDYLOEPIMETAPHYSEAL DYSPLASIA WITH JOINT LAXITY, TYPE 2; SEMDJL2	DOID:12721	Multiple Epiphyseal Dysplasia	DOID:17	Musculoskeletal System Disease
OMIM:603552	HEMOPHAGOCYTIC LYMPHOHISTIOCYTOSIS, FAMILIAL, 4; FHL4	DOID:0050120	Hemophagocytic Lymphohistiocytosis	DOID:2914	Immune System Disease
OMIM:603553	HEMOPHAGOCYTIC LYMPHOHISTIOCYTOSIS, FAMILIAL, 2; FHL2	DOID:0050120	Hemophagocytic Lymphohistiocytosis	DOID:2914	Immune System Disease
OMIM:603554	OMENN SYNDROME	DOID:5812	MHC Class II Deficiency	DOID:2914	Immune System Disease
OMIM:603563	SPASTIC PARAPLEGIA 8, AUTOSOMAL DOMINANT; SPG8	DOID:2476	Hereditary Spastic Paraplegia	DOID:863	Nervous System Disease
[truncated: 2,337 more rows]

## Sheet: Supp. Table 6
Supplementary Table 6: Method performance when applied to genes with different numbers of associated data
Cross-validation stratified by network degree
		PhenoRank-Simulation				PhenoRank-NoSimulation				DADA				EXOMISER-Walker				PRINCE
Part		Network degree range	Number of trials	AUC		Network degree range	Number of trials	AUC		Network degree range	Number of trials	AUC		Network degree range	Number of trials	AUC		Network degree range	Number of trials	AUC
1		0-6	485	0.90529		0-6	485	0.619251		0-6	485	0.802077		0-3	467	0.615176		0-1	472	0.764999
2		7-16	455	0.885069		7-16	455	0.667276		7-16	455	0.824242		4-13	476	0.837751		2-4	504	0.737061
3		17-32	465	0.897055		17-32	465	0.778148		17-32	465	0.864418		14-31	453	0.883154		5-9	441	0.826244
4		33-64	437	0.905814		33-64	437	0.875286		33-64	437	0.893401		32-62	443	0.882181		10-18	446	0.899083
5		65-2101	428	0.842531		65-2101	428	0.957251		65-2101	428	0.95361		63-545	431	0.776162		19-273	407	0.937648
For each method, the testing data set has been split into five parts based on the network degree of the masked gene.
Part 1 contains genes with the smallest degree and part 5 contains genes with the largest degree.
Cross-validation stratified by numbers of associated phenotype data
		PhenoRank-Simulation				PhenoRank-NoSimulation				DADA				EXOMISER-Walker				PRINCE
Part		Number of associated phenotype data range	Number of trials	AUC		Number of associated phenotype data range	Number of trials	AUC		Number of associated phenotype data range	Number of trials	AUC		Number of associated phenotype data range	Number of trials	AUC		Number of associated phenotype data range	Number of trials	AUC
1		1-3	669	0.825341		1-3	669	0.629664		1	707	0.811348		1-4	488	0.741413		1	707	0.598717
2		4-5	414	0.886537		4-5	414	0.753529		2	527	0.856996		5-9	521	0.786876		2	527	0.852558
3		6-8	494	0.931922		6-8	494	0.813287		3	377	0.88134		10-15	432	0.827833		3	377	0.95339
4		9-15	371	0.919624		9-15	371	0.880132		4-6	444	0.913192		16-31	417	0.802348		4-6	444	0.976935
5		16-123	322	0.908705		16-123	322	0.921369		7-15	215	0.93762		32-421	412	0.844878		7-15	215	0.988522
For each method, the testing data set was split into five parts based on the number of phenotype data associated with the masked gene.
Part 1 contains genes associated with the smallest number of phenotype data and part 5 contains genes associated with the greatest number of phenotype data.

## Sheet: Supp. Table 7
Supplementary Table 7: Numbers of data associated with genes associated with diseases of different classes
			Mean PPI network degree of genes associated with diseases in class					Mean number of sources of phenotype data associated with genes associated with diseases in class
Disease class	Number of genes associated with diseases in class		PhenoRank	DADA	Exomiser-Walker	PRINCE		PhenoRank	DADA	Exomiser-Walker	PRINCE
Unclassified	1053		38.5989	38.5989	36.7659	36.7659		4.69231	2.00209	10.6089	2.00209
Nervous System Disease	690		41.4475	41.4475	26.9489	26.9489		5.0029	1.75106	11.6336	1.75106
Inherited Metabolic Disorder	419		18.1938	18.1938	21.9947	21.9947		3.38186	1.48562	6.73762	1.48562
Monogenic Disease	319		55.5116	55.5116	42.7576	42.7576		8.23197	2.43874	21.5795	2.43874
Musculoskeletal System Disease	288		29.145	29.145	28.2331	28.2331		5.81944	2.10714	12.6066	2.10714
Immune System Disease	281		36.4639	36.4639	43.1949	43.1949		5.39146	1.73563	13.2046	1.73563
Cancer	211		99.5314	99.5314	69.8158	69.8158		8.41706	2.39344	19.9951	2.39344
Cardiovascular System Disease	177		40.7178	40.7178	40.0526	40.0526		6.18079	2.30709	14.3697	2.30709
Developmental Disorder of Mental Health	140		40.0227	40.0227	29.6579	29.6579		3.92143	1.69231	9.21805	1.69231
Integumentary System Disease	137		35.9535	35.9535	29.5812	29.5812		7.59124	2.23585	19.1527	2.23585
Acquired Metabolic Disease	101		51.5567	51.5567	50.2857	50.2857		5.72277	1.71111	13.8763	1.71111
Endocrine System Disease	86		36.6081	36.6081	33.1299	33.1299		6.31395	1.96923	15.8228	1.96923
Gastrointestinal System Disease	78		27.5625	27.5625	34.0328	34.0328		5.66667	2	14.6027	2
Urinary System Disease	64		32.4286	32.4286	32.4717	32.4717		4.39062	1.54762	9.45161	1.54762
Ciliopathy	52		47.6818	47.6818	14.7333	14.7333		3.53846	1.5	5.4898	1.5
Reproductive System Disease	34		22	22	14.931	14.931		3.05882	1.21053	6.51515	1.21053
Congenital Nervous System Abnormality	31		50.3793	50.3793	46.2963	46.2963		6.09677	1.7619	15.8	1.7619
Benign Neoplasm	29		107.071	107.071	97.8148	97.8148		11.5862	3.64286	26.1786	3.64286
Respiratory System Disease	29		28.2143	28.2143	32.8	32.8		4.68966	1.57692	9	1.57692
Cognitive Disorder	17		38.0625	38.0625	38.8571	38.8571		6.70588	2	15.75	2
Parasitic Infectious Disease	17		35.6	35.6	35	35		5.64706	1.88889	10.0769	1.88889
Viral Infectious Disease	13		11.7273	11.7273	80.1	80.1		4.76923	1.14286	13.1111	1.14286
Sleep Disorder	11		19.3	19.3	65.1	65.1		9.54545	2	25.8	2
Substance-Related Disorder	10		9.22222	9.22222	35.625	35.625		5.5	2	6.7	2
Orofacial Cleft	9		38.6667	38.6667	30.6667	30.6667		11.6667	3.75	25.5556	3.75
Chromosomal Disease	8		48.8571	48.8571	25.8333	25.8333		11.5	2.375	44.5714	2.375
Chondrodysplasia Punctata	5		15.6	15.6	10.6	10.6		2.6	1.2	5	1.2
Orofaciodigital Syndrome	5		192	192	30.5	30.5		2.4	1.4	2.8	1.4
Bacterial Infectious Disease	4		144.333	144.333	50.3333	50.3333		8.25	3	15.3333	3
Thoracic Disease	4		18.25	18.25	26	26		4	1	10.75	1
Fungal Infectious Disease	2		47.5	47.5	9	9		3.5	1	9	1
Neural Tube Defect	2		19	19	13	13		8	3	19	3
Impulse Control Disorder	1		1	1	3	3		4	1	4	1
Ohdo Syndrome	1		0	0	0	0		2	2	0	2
Visceral Heterotaxy	1		0	0	17	17		14	1	29	1

## Sheet: Supp. Table 8
Supplementary Table 8: Method performance when applied to diseases of different classes
			AUC					PhenoRank vs. DADA			PhenoRank vs. EXOMISER-Walker			PhenoRank vs. PRINCE			DADA vs. EXOMISER-Walker			DADA vs. PhenoRank			DADA vs. PRINCE			EXOMISER-Walker vs. DADA			EXOMISER-Walker vs. PhenoRank			EXOMISER-Walker vs. PRINCE			PRINCE vs. DADA			PRINCE vs. EXOMISER-Walker			PRINCE vs. PhenoRank
Disease class	Number of disease-gene associations in testing data set		PhenoRank	DADA	Exomiser-Walker	PRINCE		P-value a	Adjusted P-value b		P-value a	Adjusted P-value b		P-value a	Adjusted P-value b		P-value a	Adjusted P-value b		P-value a	Adjusted P-value b		P-value a	Adjusted P-value b		P-value a	Adjusted P-value b		P-value a	Adjusted P-value b		P-value a	Adjusted P-value b		P-value a	Adjusted P-value b		P-value a	Adjusted P-value b		P-value a	Adjusted P-value b
Nervous System Disease	460		0.855854	0.705435	0.766698	0.846325		1.42097e-16	3.97871e-15		0.240755	2.79627e-06		0.240755	1		0.999137	1		1	1		1	1		0.00086285	0.0241598		1	1		1	1		6.14467e-18	1.72051e-16		1.75096e-07	4.90268e-06		0.759245	1
Unclassified	319		0.826354	0.67937	0.720713	0.824345		1.94971e-11	5.4592e-10		0.455759	1.84241e-05		0.455759	1		0.957817	1		1	1		1	1		0.0421826	1		0.999999	1		1	1		1.47034e-12	4.11695e-11		2.33986e-08	6.5516e-07		0.544241	1
Inherited Metabolic Disorder	312		0.851788	0.496956	0.909956	0.886791		8.50501e-45	2.3814e-43		0.987106	1		0.987106	1		1	1		1	1		1	1		1.3127e-48	3.67557e-47		0.000453958	0.0127108		0.040937	1		5.71655e-55	1.60063e-53		0.959063	1		0.0128944	0.361042
Musculoskeletal System Disease	286		0.910612	0.799016	0.832887	0.887173		2.2436e-09	6.28207e-08		0.0169336	7.50036e-07		0.0169336	0.474141		0.945202	1		1	1		0.999999	1		0.0547983	1		1	1		0.999912	1		1.49654e-06	4.19032e-05		8.77083e-05	0.00245583		0.983066	1
Cancer	247		0.835013	0.853012	0.689265	0.885058		0.862017	1		0.999349	6.90519e-08		0.999349	1		2.68752e-11	7.52507e-10		0.137983	1		0.990776	1		1	1		1	1		1	1		0.00922378	0.258266		3.33575e-16	9.3401e-15		0.000651231	0.0182345
Monogenic Disease	239		0.912701	0.795733	0.811969	0.843187		1.20762e-08	3.38135e-07		2.21e-06	7.21569e-06		2.21411e-06	6.19951e-05		0.737256	1		1	1		0.989505	1		0.262744	1		1	1		0.945255	1		0.0104955	0.293873		0.0547454	1		0.999998	1
Immune System Disease	157		0.894573	0.799064	0.803928	0.903066		2.17607e-05	0.0006093		0.68836	0.00275523		0.68836	1		0.565589	1		0.999978	1		0.999984	1		0.434411	1		0.999902	1		0.999972	1		1.61824e-05	0.000453107		2.78299e-05	0.000779236		0.31164	1
Cardiovascular System Disease	117		0.87222	0.777336	0.762185	0.815443		0.0021892	0.0612976		0.0106055	0.000132286		0.0106055	0.296954		0.326064	1		0.997811	1		0.895404	1		0.673936	1		0.999995	1		0.958947	1		0.104596	1		0.0410528	1		0.989395	1
Integumentary System Disease	117		0.907237	0.782517	0.760699	0.79534		2.50111e-05	0.000700312		1.1e-06	0.00021913		1.10177e-06	3.08495e-05		0.298762	1		0.999975	1		0.672752	1		0.701238	1		0.999992	1		0.860209	1		0.327248	1		0.139791	1		0.999999	1
Acquired Metabolic Disease	88		0.853632	0.709322	0.793498	0.880842		0.000346558	0.00970362		0.836509	0.872117		0.836509	1		0.96136	1		0.999653	1		0.999999	1		0.0386399	1		0.968853	1		0.996811	1		6.46309e-07	1.80967e-05		0.0031885	0.089278		0.163491	1
Endocrine System Disease	61		0.940252	0.828266	0.866529	0.83059		0.000663966	0.018591		0.000302331	0.882776		0.000302331	0.00846526		0.759644	1		0.999336	1		0.519157	1		0.240356	1		0.968472	1		0.200191	1		0.480843	1		0.799809	1		0.999698	1
Developmental Disorder of Mental Health	56		0.770594	0.495446	0.553466	0.843579		5.01887e-08	1.40528e-06		0.990745	0.000174524		0.990745	1		0.827746	1		1	1		1	1		0.172254	1		0.999994	1		1	1		7.10444e-11	1.98924e-09		1.6767e-12	4.69475e-11		0.00925542	0.259152
Gastrointestinal System Disease	48		0.845329	0.776583	0.767261	0.851882		0.0843346	1		0.563925	1		0.563925	1		0.429706	1		0.915665	1		0.915809	1		0.570294	1		0.934257	1		0.96129	1		0.0841908	1		0.0387097	1		0.436075	1
Urinary System Disease	32		0.95733	0.749005	0.892235	0.758232		0.000171385	0.00479878		2.52e-06	1		2.51937e-06	7.05424e-05		0.986883	1		0.999829	1		0.560909	1		0.013117	0.367276		0.933468	1		2.80499e-05	0.000785397		0.439091	1		0.999972	1		0.999997	1
Benign Neoplasm	28		0.858999	0.903507	0.709949	0.885463		0.805669	1		0.705484	0.288217		0.705484	1		0.000736239	0.0206147		0.194331	1		0.313046	1		0.999264	1		0.989707	1		0.995066	1		0.686954	1		0.00493406	0.138154		0.294516	1
Respiratory System Disease	23		0.852785	0.585815	0.782983	0.780659		0.00130768	0.0366149		0.0846215	1		0.0846215	1		0.984851	1		0.998692	1		0.993057	1		0.0151487	0.424165		0.883248	1		0.4812	1		0.00694284	0.1944		0.5188	1		0.915379	1
Congenital Nervous System Abnormality	19		0.877942	0.60988	0.784739	0.873125		0.000138385	0.00387477		0.458396	1		0.458396	1		0.99432	1		0.999862	1		0.999189	1		0.00568011	0.159043		0.922605	1		0.9258	1		0.000810744	0.0227008		0.0741997	1		0.541604	1
Cognitive Disorder	17		0.895361	0.67925	0.690608	0.883282		0.00879583	0.246283		0.40132	0.00321104		0.40132	1		0.548703	1		0.991204	1		0.995105	1		0.451297	1		0.999885	1		0.997948	1		0.00489463	0.13705		0.00205198	0.0574555		0.59868	1
Reproductive System Disease	17		0.889638	0.610951	0.813691	0.684446		0.00120682	0.033791		0.000861404	0.16354		0.000861404	0.0241193		0.995973	1		0.998793	1		0.804564	1		0.00402702	0.112757		0.994159	1		0.0502294	1		0.195436	1		0.949771	1		0.999139	1
Ciliopathy	14		0.991947	0.904674	0.991852	0.871447		0.0601258	1		3.1e-08	1		3.09616e-08	8.66925e-07		0.927733	1		0.939874	1		0.269832	1		0.0722674	1		0.508482	1		1.37839e-07	3.85949e-06		0.730168	1		1	1		1	1
Substance-Related Disorder	9		0.786308	0.464778	0.66536	0.732341		0.0592063	1		0.386278	1		0.386278	1		0.863065	1		0.940794	1		0.913114	1		0.136935	1		0.964039	1		0.623071	1		0.0868861	1		0.376929	1		0.613722	1
Chromosomal Disease	8		0.954161	0.836359	0.763142	0.907267		0.0694143	1		0.147794	1		0.147794	1		0.243962	1		0.930586	1		0.793171	1		0.756038	1		0.959762	1		0.94869	1		0.206829	1		0.05131	1		0.852206	1
Orofacial Cleft	8		0.946425	0.712475	0.435373	0.851332		0.0564329	1		0.0385491	0.00739479		0.0385491	1		0.0696175	1		0.943567	1		0.813288	1		0.930382	1		0.999736	1		0.999979	1		0.186712	1		2.05328e-05	0.000574919		0.961451	1
Sleep Disorder	8		0.981299	0.568625	0.796946	0.858323		0.00732769	0.205175		1.61e-08	1		1.60914e-08	4.50558e-07		0.964827	1		0.992672	1		0.96052	1		0.0351733	0.984852		0.952526	1		0.740941	1		0.0394803	1		0.259059	1		1	1
Chondrodysplasia Punctata	5		0.801961	0.770536	0.985147	0.773455		0.379984	1		0.397695	1		0.397695	1		0.867002	1		0.620016	1		0.505563	1		0.132998	1		0.0335525	0.93947		5.62416e-05	0.00157476		0.494437	1		0.999944	1		0.602305	1
Orofaciodigital Syndrome	5		0.780304	0.793394	0.570786	0.869902		0.0171912	0.481354		0.68021	1		0.68021	1		0.931431	1		0.982809	1		0.999847	1		0.0685695	1		0.846055	1		0.916389	1		0.000152618	0.00427329		0.0836115	1		0.31979	1
Thoracic Disease	4		0.882811	0.752349	0.840439	0.704986		0.000486939	0.0136343		0.0230629	1		0.0230629	0.645761		0.99996	1		0.999513	1		0.995762	1		4.04381e-05	0.00113227		0.627486	1		0.00700534	0.196149		0.00423832	0.118673		0.992995	1		0.976937	1
Bacterial Infectious Disease	2		0.590395	0.95155	0.507091	0.943622		0.843812	1		0.787671	1		0.787671	1		0.175991	1		0.156188	1		0.462827	1		0.824009	1		0.545641	1		0.865461	1		0.537173	1		0.134539	1		0.212329	1
Fungal Infectious Disease	1		0.992835	0.628729	0.836739	0.776956		NA	NA		NA	NA		NA	NA		NA	NA		NA	NA		NA	NA		NA	NA		NA	NA		NA	NA		NA	NA		NA	NA		NA	NA
Neural Tube Defect	1		0.982265	0.986963	0.969521	0.85471		NA	NA		NA	NA		NA	NA		NA	NA		NA	NA		NA	NA		NA	NA		NA	NA		NA	NA		NA	NA		NA	NA		NA	NA
DeLong's method cannot be applied if only one trial was completed and therefore some cells are marked NA.
Cells are shaded if P < 0.05.
a One tailed test used to determine whether first method in comparison outperforms second method in comparison
b Bonferroni adjusted

## Sheet: Supp. Table 9
Supplementary Table 9: Genes in rheumatoid arthritis loci identified as associated with disease by PhenoRank
Genes in rheumatoid arthritis loci identified as associated with disease by PhenoRank
Locus	Gene	P value	Adjusted P value a	Associated diseases	Mouse mutants b	Interacting partners c
rs909685	LGALS1	0.005	0.035	None	MGI:2181809	ALCAM;ATP6AP2;CD2;CD4;CD6;CD68;CD7;CD8A;CDC42;DBN1;DDX19B;EGFR;EREG;FLT1;FN1;GEMIN2;GEMIN4;GOLT1B;HEPACAM2;HRAS;HSPB2;ICAM2;ITGA4;ITGB1;KDR;LGALS3;LGALS3BP;LIMA1;MUC16;MYC;MYH9;NPM1;PSG1;PTGER3;PTPRC;SLAMF1;SLAMF7;SMN2;SNRPB;SPN;SUSD2;TFAP2A;USP4;VCAM1;VPREB1;YWHAZ
rs968567	SYT7	0.01	0.02	None	MGI:2676220;MGI:3699518;MGI:3699592	AP2A1;MOV10;NRXN1;SIAH1;STX1A;STX2;STX3;STX4;SYNCRIP
rs4452313	PLCL2	0.04	0.04	None	MGI:2679632	DSCAML1;NXF1;PPP1CA;PPP1CC
rs2301888	PADI2	0.011	0.011	None	MGI:3528933;MGI:5548442	MYC
a Bonferroni adjusted.
b Phenotypes observed in these mouse mutants given in table below.
c Interacting partners are defined as genes whose protein products interact with the protein product of the candidate gene in the PPI network used in PhenoRank.
Phenotypes observed in mouse mutants of genes orthologous to the candidate RA genes
MGI ID	Phenotypes
MGI:2181809	abnormal dorsal root ganglion morphology;abnormal mechanoreceptor morphology;abnormal neuromuscular synapse morphology;abnormal nociceptor morphology;abnormal olfactory nerve morphology;abnormal olfactory sensory neuron morphology;abnormal postnatal subventricular zone morphology;abnormal sensory neuron morphology;delayed muscle development;increased anxiety-related response;increased interferon-…
MGI:2676220	abnormal fertility/fecundity;abnormal skeletal muscle morphology;decreased grip strength;increased anti-nuclear antigen antibody level;increased susceptibility to autoimmune disorder;skeletal muscle interstitial fibrosis;skin fibrosis
MGI:3699518	no abnormal phenotype detected
MGI:3699592	no abnormal phenotype detected
MGI:2679632	abnormal adaptive immunity;abnormal calcium ion homeostasis;decreased B-1a cell number;decreased mature B cell number;increased anti-nuclear antigen antibody level;increased B cell proliferation
MGI:3528933	autoimmune response
MGI:5548442	partial preweaning lethality
